# Supplementary material for: 4-(2,4-Dichlorophenyl)-2-(1H-indol-3-yl)-6-(2-pyridyl)-1,4-dihydropyridine-4-carbonitrile
Source: Acta Crystallogr Sect E Struct Rep Online. 2008 Sep 6;64(Pt 10):o1891. doi: 10.1107/S1600536808027669 (PMC2959311; doi:10.1107/S1600536808027669)
Supplement: Supplementary file 2 [file e-64-o1891-Isup2.hkl]

#
# h,k,l, Fc-squared, Fo-squared, sigma(Fo-squared) and status flag
#
data_I
_shelx_title ' new in P-1'
_shelx_refln_list_code          4
_shelx_F_calc_maximum      143.14
_exptl_crystal_F_000       456.00
_reflns_d_resolution_high  0.8409
 
loop_
 _symmetry_equiv_pos_as_xyz
 'x, y, z'
 '-x, -y, -z'
 
_cell_length_a     8.0158
_cell_length_b    10.0261
_cell_length_c    14.3653
_cell_angle_alpha  72.260
_cell_angle_beta   79.420
_cell_angle_gamma  78.224
 
_shelx_F_squared_multiplier     1.000
 
loop_
 _refln_index_h
 _refln_index_k
 _refln_index_l
 _refln_F_squared_calc
 _refln_F_squared_meas
 _refln_F_squared_sigma
 _refln_observed_status
   2   0   0     6298.24     6388.78    124.62 o
   3   0   0     2472.16     2516.12     65.89 o
   4   0   0     2173.19     2258.65     51.05 o
   5   0   0      407.85      437.43      8.48 o
   6   0   0      967.42      954.24     18.04 o
   7   0   0        0.15       -0.45      0.61 o
   8   0   0       10.58       10.48      1.14 o
   9   0   0       22.25       23.91      1.97 o
  -9   1   0        2.74        2.92      1.30 o
  -8   1   0       63.60       57.82      2.84 o
  -7   1   0       19.00       17.66      0.90 o
  -6   1   0      219.10      216.11      3.68 o
  -5   1   0       56.57       63.70      1.79 o
  -4   1   0     2182.58     2211.16     41.03 o
  -3   1   0        3.74        4.33      0.31 o
  -1   1   0      564.51      602.57      8.07 o
   0   1   0     3354.70       -0.04      0.04 o
   1   1   0      304.96      180.74      5.39 o
   2   1   0     1943.19     2097.26     62.56 o
   3   1   0       26.46       28.86      1.05 o
   4   1   0       25.08       40.90      1.48 o
   5   1   0       85.45       85.50      1.79 o
   6   1   0       35.75       36.26      1.11 o
   7   1   0       21.75       23.89      1.28 o
   8   1   0        4.51        3.63      0.81 o
   9   1   0        0.00        0.04      0.85 o
  -8   2   0        2.20        3.40      1.24 o
  -7   2   0       10.79       11.02      1.36 o
  -6   2   0     2055.30     1974.67     37.04 o
  -5   2   0       79.22       67.77      2.10 o
  -4   2   0     3204.76     3219.08     48.19 o
  -3   2   0      108.30      115.66      2.16 o
  -2   2   0      447.79      456.95      6.29 o
  -1   2   0     5497.14     5677.22     75.01 o
   0   2   0     5056.21     5228.76     90.81 o
   1   2   0     2830.91     2808.59     26.35 o
   2   2   0       41.88       47.44      0.77 o
   3   2   0        0.88        0.39      0.28 o
   4   2   0      476.08      475.43     13.11 o
   5   2   0      403.11      421.15     11.65 o
   6   2   0       13.20        8.80      0.43 o
   7   2   0      252.95      227.03      4.86 o
   8   2   0       24.77       30.85      1.52 o
   9   2   0        0.00        0.75      0.75 o
  -8   3   0       59.87       41.55      2.92 o
  -7   3   0       15.26       11.86      1.62 o
  -6   3   0      118.93      128.51      3.49 o
  -5   3   0      348.76      348.91      5.87 o
  -4   3   0        3.39        4.76      0.51 o
  -3   3   0       24.69       23.02      0.76 o
  -2   3   0      408.44      344.15      4.32 o
  -1   3   0      208.53      180.87      2.78 o
   0   3   0      184.69      204.56      4.25 o
   1   3   0     7141.75     6799.92     70.48 o
   2   3   0       40.77       39.69      0.61 o
   3   3   0        8.34       14.93      0.53 o
   4   3   0        0.53        0.08      0.21 o
   5   3   0      617.16      636.58     30.04 o
   6   3   0       10.91        9.63      0.45 o
   7   3   0       45.66       52.59      1.49 o
   8   3   0       22.68       19.74      2.37 o
   9   3   0       18.98       13.82      1.11 o
  -8   4   0        5.33        7.34      1.70 o
  -7   4   0        0.82        1.46      1.13 o
  -6   4   0        0.01       -0.45      0.66 o
  -5   4   0       36.07       29.11      1.26 o
  -4   4   0       35.88       28.35      1.43 o
  -3   4   0      653.57      635.09     10.98 o
  -2   4   0     1082.80     1152.56     15.53 o
  -1   4   0      110.21      111.09      1.98 o
   0   4   0      542.99      572.91     11.83 o
   1   4   0      323.51      348.15      4.03 o
   2   4   0       31.97       32.39      0.61 o
   3   4   0      741.82      751.55     16.36 o
   4   4   0      109.30      114.36      2.93 o
   5   4   0       22.11       16.27      0.75 o
   6   4   0       29.97       23.73      0.80 o
   7   4   0       70.84       75.24      3.46 o
   8   4   0      109.81      127.06      4.52 o
   9   4   0        3.72        2.11      0.69 o
  -6   5   0        9.02        8.14      1.41 o
  -5   5   0      446.07      443.52      7.63 o
  -4   5   0       24.80       24.73      1.19 o
  -3   5   0      420.27      403.88      5.76 o
  -2   5   0        8.75        4.67      0.59 o
  -1   5   0        3.68        2.22      0.57 o
   0   5   0      237.00      230.60      3.16 o
   1   5   0      341.84      334.16      4.30 o
   2   5   0      252.86      245.29      2.94 o
   3   5   0        2.55        3.88      0.24 o
   4   5   0       35.00       26.69      0.69 o
   5   5   0        0.32       -0.18      0.33 o
   6   5   0       15.39       12.42      0.66 o
   7   5   0        0.67        2.34      0.44 o
   8   5   0        1.88        2.00      0.46 o
  -6   6   0       36.94       37.25      3.12 o
  -5   6   0       44.35       42.54      2.20 o
  -4   6   0        1.28        1.08      0.66 o
  -3   6   0       84.04       88.68      1.85 o
  -2   6   0       32.75       30.90      1.26 o
  -1   6   0        0.02        0.27      0.44 o
   0   6   0        2.88        2.56      0.37 o
   1   6   0        5.12        5.80      0.47 o
   2   6   0      220.84      228.18      3.12 o
   3   6   0        2.71        2.60      0.29 o
   4   6   0       74.92       79.46      1.39 o
   5   6   0      332.71      310.09      4.01 o
   6   6   0       33.21       31.25      1.13 o
   7   6   0       40.38       48.80      1.41 o
   8   6   0      113.15      122.56      2.59 o
  -6   7   0        4.76        0.83      1.64 o
  -5   7   0        2.96        5.11      1.82 o
  -4   7   0      104.24      101.51      3.74 o
  -3   7   0       37.39       52.21      1.41 o
  -2   7   0      139.97      159.81      3.50 o
  -1   7   0       71.87       75.05      1.82 o
   0   7   0       87.12      104.28      1.89 o
   1   7   0       21.52       32.52      0.95 o
   2   7   0        0.10        0.79      0.39 o
   3   7   0      208.24      219.19      2.82 o
   4   7   0      495.00      522.85      7.48 o
   5   7   0        0.07        0.55      0.38 o
   6   7   0      265.80      266.86      4.80 o
   7   7   0       12.42       11.73      0.83 o
   8   7   0        2.12        5.50      0.73 o
  -5   8   0        0.00       -1.52      1.52 o
  -4   8   0       50.14       52.59      3.95 o
  -3   8   0       23.04       26.55      1.46 o
  -2   8   0      156.91      172.57      3.45 o
  -1   8   0      106.86      100.69      2.30 o
   0   8   0       27.29       24.84      1.26 o
   1   8   0       73.62       63.15      1.46 o
   2   8   0      882.84      953.85     11.67 o
   3   8   0        0.00        0.27      0.50 o
   4   8   0       86.03      105.86      3.13 o
   5   8   0       24.42       25.16      1.22 o
   6   8   0       15.48       11.38      2.07 o
   7   8   0       67.80       78.35      2.64 o
  -4   9   0       44.88       51.23      4.24 o
  -3   9   0        5.40        1.78      1.82 o
  -2   9   0       97.48       93.58      3.14 o
  -1   9   0       59.08       47.67      3.81 o
   0   9   0      726.96      767.80     11.03 o
   1   9   0       18.57       18.87      1.02 o
   2   9   0       26.68       29.31      1.20 o
   3   9   0       47.99       43.48      2.90 o
   4   9   0       28.27       31.87      1.71 o
   5   9   0       17.41       14.34      1.43 o
   6   9   0       17.32       19.22      1.16 o
  -3  10   0        0.46        1.46      2.13 o
  -2  10   0      100.02       96.24      3.82 o
  -1  10   0        9.20        5.05      2.03 o
   0  10   0        2.25        5.03      1.86 o
   1  10   0      119.42      120.54      5.86 o
   2  10   0       13.24        7.42      1.78 o
   3  10   0        7.38        4.12      1.09 o
   4  10   0        8.08        8.00      1.15 o
   5  10   0        0.90        0.98      0.81 o
   0  11   0       21.80       16.23      2.70 o
   1  11   0        0.31       -1.50      1.50 o
   2  11   0        6.10        6.38      1.93 o
   3  11   0        0.00       -0.83      1.44 o
  -2 -11   1       14.43       14.92      2.39 o
  -1 -11   1        0.06        0.71      1.62 o
   0 -11   1        6.26        3.22      1.91 o
  -5 -10   1        8.93       13.38      1.32 o
  -4 -10   1        0.15       -1.09      1.09 o
  -3 -10   1       16.41       18.79      2.29 o
  -2 -10   1        6.27        6.18      1.72 o
  -1 -10   1       19.61       20.91      2.63 o
   0 -10   1       45.76       40.65      3.51 o
   1 -10   1       22.13       25.76      3.06 o
   2 -10   1       99.10      106.78      3.62 o
  -6  -9   1        2.66        2.90      0.75 o
  -5  -9   1        0.73        0.64      0.62 o
  -4  -9   1        2.63        0.32      0.80 o
  -3  -9   1       66.38       60.74      5.41 o
  -2  -9   1       21.67       19.33      0.99 o
  -1  -9   1       11.89       12.38      0.88 o
   0  -9   1      233.44      217.43      9.95 o
   1  -9   1       11.98       12.69      2.21 o
   2  -9   1      140.76      154.02      7.13 o
   3  -9   1        7.61       14.02      2.59 o
   4  -9   1        0.33        0.77      1.90 o
  -7  -8   1        9.82        9.05      0.91 o
  -6  -8   1        0.12       -0.56      0.56 o
  -5  -8   1       32.58       27.18      1.21 o
  -4  -8   1       25.96       20.21      1.07 o
  -3  -8   1        3.55        4.55      0.91 o
  -2  -8   1      732.23      716.22     11.75 o
  -1  -8   1       40.53       33.46      1.25 o
   0  -8   1      319.99      339.21      6.47 o
   1  -8   1       18.95       14.31      0.95 o
   2  -8   1        0.00        0.85      0.71 o
   3  -8   1       27.00       29.80      1.57 o
   4  -8   1        2.02        1.22      1.74 o
   5  -8   1        3.89        2.27      1.82 o
  -7  -7   1        7.82        7.85      0.89 o
  -6  -7   1       61.39       67.33      1.86 o
  -5  -7   1       30.15       37.58      1.64 o
  -4  -7   1      858.50      848.74     10.50 o
  -3  -7   1        0.02        0.70      0.38 o
  -2  -7   1       33.88       34.22      1.63 o
  -1  -7   1       10.53       13.41      0.74 o
   0  -7   1       13.75        9.32      0.97 o
   1  -7   1        0.11        0.43      0.49 o
   2  -7   1       49.48       59.56      1.92 o
   3  -7   1        1.60        0.69      0.44 o
   4  -7   1      139.35      151.82      5.19 o
   5  -7   1       17.62       13.23      2.17 o
   6  -7   1        0.77       -1.52      1.52 o
  -8  -6   1       59.27       53.27      1.63 o
  -7  -6   1       46.18       41.83      2.08 o
  -6  -6   1      336.65      342.43      5.88 o
  -5  -6   1        5.58        5.33      0.41 o
  -4  -6   1      169.13      178.93      2.61 o
  -3  -6   1      197.52      205.86      2.61 o
  -2  -6   1        0.20        0.83      0.33 o
  -1  -6   1       11.17        7.05      0.59 o
   0  -6   1       34.23       29.24      1.06 o
   1  -6   1      185.75      197.03      3.85 o
   2  -6   1        8.33       11.34      0.85 o
   3  -6   1        2.33        1.79      0.44 o
   4  -6   1        5.52        5.14      0.78 o
   5  -6   1       13.76       14.84      1.48 o
   6  -6   1        0.49       -1.46      1.46 o
  -8  -5   1       18.96       15.68      1.10 o
  -7  -5   1        0.45       -0.33      0.43 o
  -6  -5   1        0.01        0.82      0.40 o
  -5  -5   1      129.59      133.83      2.62 o
  -4  -5   1        1.86        1.82      0.34 o
  -3  -5   1        2.22        3.88      0.28 o
  -2  -5   1      946.92     1018.15     10.27 o
  -1  -5   1      676.34      659.40      8.07 o
   0  -5   1      192.59      220.65      3.08 o
   1  -5   1      242.32      265.57      4.09 o
   2  -5   1        1.81        0.86      0.49 o
   3  -5   1       47.97       52.10      1.33 o
   4  -5   1      319.15      348.64      6.19 o
   5  -5   1       44.61       45.17      1.61 o
   6  -5   1       82.14       87.07      3.04 o
  -9  -4   1        5.05        2.88      1.84 o
  -8  -4   1        0.04        0.89      0.47 o
  -7  -4   1       11.38       13.69      0.73 o
  -6  -4   1       22.42       16.76      0.72 o
  -5  -4   1       17.16       22.79      1.10 o
  -4  -4   1       87.06       76.09      1.20 o
  -3  -4   1        0.16        0.35      0.15 o
  -2  -4   1       70.06       95.05      1.22 o
  -1  -4   1      494.41      471.64      4.92 o
   0  -4   1      103.69      107.35      2.16 o
   1  -4   1      120.02      118.13      2.31 o
   2  -4   1       82.77       98.51      1.89 o
   3  -4   1       89.22       89.20      1.48 o
   4  -4   1       14.76       15.77      0.75 o
   5  -4   1      426.66      423.28      7.18 o
   6  -4   1        0.02       -0.78      0.78 o
   7  -4   1        1.04        0.87      1.09 o
   8  -4   1       13.21       16.98      2.13 o
  -9  -3   1        6.31        8.03      1.01 o
  -8  -3   1       48.13       44.70      3.70 o
  -7  -3   1       17.31       19.33      0.83 o
  -6  -3   1       34.79       35.92      1.05 o
  -5  -3   1       59.98       65.39      2.75 o
  -4  -3   1       12.71       16.28      0.58 o
  -3  -3   1      304.58      321.52      4.98 o
  -2  -3   1      408.27      456.60      4.68 o
  -1  -3   1      428.97      375.85      3.68 o
   0  -3   1      290.20      310.33      3.96 o
   1  -3   1      321.79      349.68      4.99 o
   2  -3   1        7.02        5.65      0.41 o
   3  -3   1       21.07       28.28      0.93 o
   4  -3   1      266.77      276.23      4.50 o
   5  -3   1       92.20       89.53      2.00 o
   6  -3   1       19.73       22.43      1.39 o
   7  -3   1       61.52       64.77      3.26 o
   8  -3   1       78.96       76.10      3.81 o
  -9  -2   1        4.10        7.52      1.09 o
  -8  -2   1        6.17        7.70      0.93 o
  -7  -2   1        1.97        1.10      0.41 o
  -6  -2   1      287.00      295.04      7.56 o
  -5  -2   1      193.54      185.92      5.36 o
  -4  -2   1      117.92      148.47      4.95 o
  -3  -2   1      750.40      762.43     10.21 o
  -2  -2   1      388.37      359.26      3.71 o
  -1  -2   1     8421.65     8112.01     94.65 o
   0  -2   1     5377.19     5166.16     55.48 o
   1  -2   1     1062.01     1064.52     14.13 o
   2  -2   1     1353.52     1288.79     17.06 o
   3  -2   1      257.48      291.54      4.20 o
   4  -2   1     1137.78     1104.18     16.88 o
   5  -2   1      704.77      678.37     10.63 o
   6  -2   1       10.54        7.02      1.70 o
   7  -2   1       64.56       65.97      3.04 o
   8  -2   1       87.49       78.45      3.61 o
  -9  -1   1       41.09       42.84      2.33 o
  -8  -1   1       88.49       80.90      3.06 o
  -7  -1   1        0.21        0.30      0.59 o
  -6  -1   1      109.17      105.32      4.52 o
  -5  -1   1       50.80       54.31      1.65 o
  -4  -1   1        7.61        6.43      0.32 o
  -3  -1   1       95.47       81.77      2.30 o
  -2  -1   1      658.39      687.97      9.28 o
  -1  -1   1       91.53       94.61      1.01 o
   0  -1   1     1295.14     1157.15     13.66 o
   1  -1   1      181.04      198.21      2.79 o
   2  -1   1      344.71      345.92      4.75 o
   3  -1   1      827.36      835.01      9.96 o
   4  -1   1     3574.26     3531.12     52.74 o
   5  -1   1       59.63       64.22      1.33 o
   6  -1   1       30.03       34.02      1.01 o
   7  -1   1      229.48      221.94      6.83 o
   8  -1   1       18.77       21.46      1.80 o
   9  -1   1       44.94       50.14      2.90 o
  -9   0   1        3.33        3.67      1.14 o
  -8   0   1       15.05       17.49      1.52 o
  -7   0   1       24.21       20.77      1.46 o
  -6   0   1      467.38      447.53     10.10 o
  -5   0   1        0.58        1.05      0.49 o
  -4   0   1      154.11      182.53      5.05 o
  -3   0   1      875.22      848.73     13.72 o
  -2   0   1     5114.95     4974.73     66.28 o
  -1   0   1      423.18      393.83      8.08 o
   1   0   1      680.12      657.97     27.76 o
   2   0   1     4965.19     4813.81     73.68 o
   3   0   1     1013.51      946.89     17.86 o
   4   0   1      203.03      207.46      4.15 o
   5   0   1        0.71        0.70      0.33 o
   6   0   1      101.35       95.53      2.37 o
   7   0   1       27.84       30.60      1.14 o
   8   0   1        4.52        2.03      0.87 o
   9   0   1        7.52        9.46      1.38 o
  -9   1   1        2.11        2.15      1.18 o
  -8   1   1       52.54       46.13      2.53 o
  -7   1   1       48.46       42.07      2.29 o
  -6   1   1       34.65       23.91      1.29 o
  -5   1   1      195.65      197.04      4.28 o
  -4   1   1       81.83       95.49      2.40 o
  -3   1   1      257.06      250.75      5.07 o
  -2   1   1    20489.77    19478.60    291.51 o
  -1   1   1     2404.44     2338.55     37.37 o
   0   1   1        0.31       -0.06      0.09 o
   1   1   1     5461.58     5028.74    146.06 o
   4   1   1       98.31       98.88      2.96 o
   5   1   1       47.33       47.60      3.57 o
   6   1   1       41.45       37.99      1.93 o
   7   1   1       32.70       32.32      1.46 o
   8   1   1        2.76        2.83      0.58 o
   9   1   1        1.30        1.72      0.83 o
  -8   2   1       29.06       22.27      2.01 o
  -7   2   1        0.02       -0.65      0.83 o
  -6   2   1       32.20       25.27      1.54 o
  -5   2   1      535.48      497.76      9.98 o
  -4   2   1     1457.15     1493.14     19.49 o
  -3   2   1      357.13      347.82      4.77 o
  -2   2   1        5.66        3.03      0.23 o
  -1   2   1      233.52      221.24      3.42 o
   0   2   1      843.51      853.66     11.49 o
   1   2   1       57.27       61.00      0.71 o
   2   2   1     3315.41     3076.34     36.09 o
   7   2   1        0.26        0.77      0.39 o
   8   2   1       28.90       32.61      1.48 o
   9   2   1       17.30       23.33      1.44 o
  -8   3   1      232.51      230.21      7.96 o
  -7   3   1       44.25       46.61      2.72 o
  -6   3   1      195.74      174.50      4.37 o
  -5   3   1     1362.00     1388.45     18.26 o
  -4   3   1        0.03       -0.34      0.35 o
  -3   3   1     2120.92     2185.80     32.93 o
  -2   3   1     1065.29     1043.59     13.67 o
  -1   3   1      226.72      239.08      3.09 o
   0   3   1      635.31      629.59     11.29 o
   1   3   1     1081.40     1064.20     10.69 o
   2   3   1        8.13       12.95      0.26 o
   3   3   1      173.32      186.45      3.00 o
   4   3   1      128.56      128.18      3.81 o
   5   3   1       28.89       22.58      0.99 o
   9   3   1        0.42        0.14      0.53 o
  -8   4   1       14.77       13.36      1.97 o
  -7   4   1       20.87       19.64      1.95 o
  -6   4   1       33.63       32.58      1.72 o
  -5   4   1       69.26       62.36      1.75 o
  -4   4   1        8.77        9.15      0.69 o
  -2   4   1      150.23      157.42      3.20 o
  -1   4   1       11.04        9.29      0.50 o
   0   4   1      302.25      305.06     11.37 o
   1   4   1       35.44       52.55      0.80 o
   2   4   1       96.37      104.45      1.27 o
   3   4   1       47.59       61.88      1.10 o
   4   4   1      181.69      173.51      3.45 o
   5   4   1        9.44        4.41      0.50 o
   6   4   1       23.03       15.07      0.52 o
   9   4   1       10.40        9.48      0.60 o
  -6   5   1       39.28       41.21      2.09 o
  -5   5   1        7.65        5.11      0.82 o
  -4   5   1      608.32      601.82     11.51 o
  -3   5   1      268.62      252.54      3.84 o
  -2   5   1       13.55       11.14      0.58 o
  -1   5   1      207.83      224.97      4.10 o
   0   5   1      667.16      639.20     10.18 o
   1   5   1       70.62       77.73      1.21 o
   2   5   1      230.61      241.92      2.90 o
   3   5   1      171.92      176.78      2.39 o
   4   5   1        8.52       13.07      0.47 o
   5   5   1      102.53      102.45      2.00 o
   6   5   1      294.77      309.19      6.00 o
   7   5   1       21.13       27.10      0.93 o
   8   5   1       30.23       31.28      1.02 o
  -6   6   1        7.30        8.80      1.99 o
  -5   6   1       10.68        9.82      2.28 o
  -4   6   1       60.97       60.46      1.94 o
  -3   6   1        8.16        8.75      0.57 o
  -2   6   1       19.22       20.54      0.96 o
  -1   6   1      107.30      106.92      2.44 o
   0   6   1       16.80       17.17      0.87 o
   1   6   1       82.07       75.25      1.25 o
   2   6   1       67.47       52.48      0.96 o
   3   6   1       41.96       42.95      1.22 o
   4   6   1      192.38      172.96      3.36 o
   5   6   1       11.10        7.16      0.60 o
   6   6   1      157.58      164.97      3.09 o
   7   6   1        3.49        1.78      0.44 o
   8   6   1       70.79       64.23      1.61 o
  -6   7   1        2.09        0.73      1.70 o
  -5   7   1      111.37      109.68      5.61 o
  -4   7   1       38.76       32.01      1.58 o
  -3   7   1       22.63       18.30      0.85 o
  -2   7   1       17.85       19.83      0.92 o
  -1   7   1      152.62      152.06      3.31 o
   0   7   1       39.73       35.78      1.01 o
   1   7   1       12.41       15.19      0.64 o
   2   7   1      718.73      723.74      8.16 o
   3   7   1      197.56      184.06      2.66 o
   4   7   1      160.58      170.24      2.82 o
   5   7   1      149.69      165.25      2.67 o
   6   7   1      138.15      152.60      4.49 o
   7   7   1       88.41       92.10      2.39 o
   8   7   1       37.38       40.79      1.39 o
  -5   8   1        0.12        1.30      1.84 o
  -4   8   1        0.00       -1.44      1.44 o
  -3   8   1       27.37       32.89      1.38 o
  -2   8   1       86.12       90.11      2.06 o
  -1   8   1        3.81        2.68      0.65 o
   0   8   1      486.42      482.31      6.38 o
   1   8   1      240.37      267.00      3.81 o
   2   8   1       14.55       10.31      1.09 o
   3   8   1       11.95        5.67      0.63 o
   4   8   1      195.84      180.35      6.65 o
   5   8   1      156.48      177.67      5.89 o
   6   8   1       15.60        9.71      0.98 o
   7   8   1        5.71        4.42      0.84 o
  -4   9   1       82.78       73.42      4.94 o
  -3   9   1        8.49        9.46      2.29 o
  -2   9   1      179.94      172.76      4.59 o
  -1   9   1       38.09       45.72      2.37 o
   0   9   1        0.52       -0.43      0.67 o
   1   9   1        0.01       -0.14      0.56 o
   2   9   1       64.87       64.15      1.70 o
   3   9   1      136.77      143.39      4.77 o
   4   9   1        6.20        7.13      1.02 o
   5   9   1       80.87       80.63      3.53 o
   6   9   1        0.09       -0.21      0.52 o
   7   9   1        3.21        2.96      1.28 o
  -3  10   1       16.99       17.59      2.84 o
  -2  10   1       32.40       37.14      3.23 o
  -1  10   1        1.30        0.93      1.61 o
   0  10   1        0.44        3.26      1.88 o
   1  10   1       19.51       20.57      2.55 o
   2  10   1       12.98       18.67      2.10 o
   3  10   1       13.31        8.00      1.20 o
   4  10   1        0.38        1.74      0.88 o
   5  10   1        5.27        7.49      1.05 o
   6  10   1       20.53       27.00      1.48 o
  -1  11   1       21.76       19.87      1.74 o
   0  11   1       10.69       12.96      2.24 o
   1  11   1        8.43       10.46      2.19 o
   2  11   1        9.80        8.55      2.05 o
   3  11   1        2.39        2.94      1.66 o
   4  11   1       13.56       11.37      1.88 o
  -4 -10   2        1.27        4.11      1.48 o
  -3 -10   2       17.42       21.56      2.47 o
  -2 -10   2        8.67        8.65      2.03 o
  -1 -10   2        0.04        1.46      1.56 o
   0 -10   2        0.00        0.30      1.68 o
   1 -10   2        3.02        4.19      1.93 o
   2 -10   2        3.24        3.02      1.99 o
  -6  -9   2        2.03        3.54      0.84 o
  -5  -9   2        6.97        8.52      0.91 o
  -4  -9   2       23.48       26.43      1.68 o
  -3  -9   2       59.96       60.72      2.50 o
  -2  -9   2       10.33       15.04      1.09 o
  -1  -9   2        0.52        0.05      0.67 o
   0  -9   2       46.83       47.79      3.55 o
   1  -9   2       96.79      102.69      5.43 o
   2  -9   2       72.07       65.62      4.46 o
   3  -9   2      137.53      160.96      7.54 o
   4  -9   2       36.03       24.64      3.10 o
  -7  -8   2        1.29        1.76      0.75 o
  -6  -8   2       26.96       23.55      0.99 o
  -5  -8   2        3.76        5.16      0.65 o
  -4  -8   2        0.68        2.01      0.64 o
  -3  -8   2      157.15      163.53      4.38 o
  -2  -8   2      190.04      192.92      3.40 o
  -1  -8   2      211.52      220.85      3.93 o
   0  -8   2      101.80      108.39      2.41 o
   1  -8   2       43.40       48.31      1.59 o
   2  -8   2        0.03        1.01      1.48 o
   3  -8   2        2.16        1.36      1.62 o
   4  -8   2        3.74        5.49      2.13 o
   5  -8   2        2.85        0.85      1.90 o
  -7  -7   2        4.64        5.66      0.77 o
  -6  -7   2       18.12       23.33      1.18 o
  -5  -7   2      120.97      104.26      2.10 o
  -4  -7   2      335.54      343.43      5.25 o
  -3  -7   2      856.65      862.80      9.63 o
  -2  -7   2      587.23      620.27      8.75 o
  -1  -7   2       40.44       51.20      1.44 o
   0  -7   2        0.04       -0.12      0.45 o
   1  -7   2       29.58       32.20      1.21 o
   2  -7   2       44.80       60.22      2.84 o
   3  -7   2        4.86        7.76      0.79 o
   4  -7   2      201.37      204.77      7.16 o
   5  -7   2       13.81       11.31      2.21 o
   6  -7   2        8.45        9.97      2.35 o
  -8  -6   2        0.68        2.59      1.22 o
  -7  -6   2       81.68       96.59      4.81 o
  -6  -6   2       71.39       75.95      1.98 o
  -5  -6   2      153.94      175.67      2.60 o
  -4  -6   2       14.26       14.05      0.97 o
  -3  -6   2       34.39       44.44      0.92 o
  -2  -6   2       68.83       70.04      1.25 o
  -1  -6   2        0.14        1.24      0.44 o
   0  -6   2       27.74       23.38      0.93 o
   1  -6   2       15.62       17.90      0.86 o
   2  -6   2       10.16        7.08      0.73 o
   3  -6   2        1.15        1.77      0.54 o
   4  -6   2        2.20        3.64      0.61 o
   5  -6   2       63.09       60.17      2.58 o
   6  -6   2       24.26       21.20      2.63 o
  -8  -5   2       84.89       89.83      2.19 o
  -7  -5   2        1.33       -0.37      0.51 o
  -6  -5   2       30.44       36.15      1.23 o
  -5  -5   2       81.56       90.27      1.47 o
  -4  -5   2       53.83       52.90      1.23 o
  -3  -5   2       24.01       26.58      0.64 o
  -2  -5   2      287.67      310.22      3.45 o
  -1  -5   2       69.79       51.95      1.04 o
   0  -5   2       35.38       41.14      0.99 o
   1  -5   2        3.42        8.98      1.34 o
   2  -5   2       64.07       77.13      1.71 o
   3  -5   2      175.44      172.78      3.51 o
   4  -5   2      249.01      258.05      4.87 o
   5  -5   2       45.47       46.70      1.67 o
   6  -5   2        0.22       -0.67      0.83 o
  -8  -4   2       11.63        7.52      0.98 o
  -7  -4   2        9.31       11.98      0.74 o
  -6  -4   2        0.01        0.02      0.37 o
  -5  -4   2       70.86       87.88      1.91 o
  -4  -4   2       82.60       76.36      1.45 o
  -3  -4   2       35.73       32.09      0.63 o
  -2  -4   2       29.92       26.08      0.59 o
  -1  -4   2     4658.69     4768.27     46.76 o
   0  -4   2      811.96      853.52     21.13 o
   1  -4   2      109.55      102.93      2.20 o
   2  -4   2       33.12       30.98      0.97 o
   3  -4   2      519.70      536.25      7.68 o
   4  -4   2      104.74      106.14      2.14 o
   5  -4   2      407.79      424.66      6.32 o
   6  -4   2       43.70       44.49      3.12 o
   7  -4   2        1.45        2.35      1.14 o
  -8  -3   2        3.73        3.55      0.59 o
  -7  -3   2        0.11       -0.40      0.43 o
  -6  -3   2        2.47        3.42      0.48 o
  -5  -3   2        0.09       -0.04      0.31 o
  -4  -3   2       44.97       49.22      1.00 o
  -3  -3   2      306.14      338.70      3.82 o
  -2  -3   2      289.73      322.28      3.22 o
  -1  -3   2       87.27      110.55      1.30 o
   0  -3   2       60.43       72.61      1.12 o
   1  -3   2     1623.54     1615.49     22.07 o
   2  -3   2      178.02      171.49      2.76 o
   3  -3   2       35.87       33.07      0.95 o
   4  -3   2        4.51        4.24      0.45 o
   5  -3   2        6.04        6.50      0.66 o
   6  -3   2       88.75       83.88      2.65 o
   7  -3   2       25.36       24.89      2.07 o
   8  -3   2       44.77       48.74      3.02 o
  -9  -2   2       12.95       11.96      1.34 o
  -8  -2   2        2.31        1.60      0.71 o
  -7  -2   2      241.09      212.04      7.91 o
  -6  -2   2      240.88      255.60     14.71 o
  -5  -2   2      622.79      597.34     22.24 o
  -4  -2   2       21.17       16.16      0.51 o
  -3  -2   2       19.42       12.50      0.42 o
  -2  -2   2     1729.30     1748.54     17.29 o
  -1  -2   2     5574.86     5670.66     52.90 o
   0  -2   2     3039.16     3169.61     33.87 o
   1  -2   2      416.30      367.07      7.16 o
   2  -2   2        8.31        4.43      0.51 o
   3  -2   2       19.75       14.95      0.42 o
   4  -2   2      186.15      165.63      2.62 o
   5  -2   2       70.57       61.56      1.67 o
   6  -2   2       75.98       92.87      2.65 o
   7  -2   2       11.38       12.48      1.40 o
   8  -2   2        0.54       -0.36      0.91 o
  -9  -1   2        1.57        1.09      1.01 o
  -8  -1   2        1.15        2.41      0.85 o
  -7  -1   2       25.67       23.71      1.46 o
  -6  -1   2       67.83       70.59      1.85 o
  -5  -1   2       15.30       14.16      0.68 o
  -4  -1   2        4.59        4.17      0.38 o
  -3  -1   2       47.82       55.03      0.96 o
  -2  -1   2      156.15      189.55      2.03 o
  -1  -1   2     1061.69     1094.53     10.43 o
   0  -1   2     6754.16     6665.69     71.53 o
   1  -1   2     3357.50     3284.66     35.04 o
   2  -1   2     3213.90     3211.74     45.86 o
   3  -1   2      101.99      126.04      1.95 o
   4  -1   2      381.25      442.86      7.13 o
   5  -1   2       16.17       17.27      0.60 o
   6  -1   2       23.82       26.68      1.22 o
   7  -1   2       71.09       66.53      2.84 o
   8  -1   2        7.44        8.73      1.20 o
   9  -1   2       43.39       52.51      2.98 o
  -9   0   2        1.89        1.93      1.09 o
  -8   0   2        2.13        3.10      0.95 o
  -7   0   2        3.41        2.90      0.85 o
  -6   0   2      219.11      195.69      5.92 o
  -5   0   2        3.55        2.78      0.63 o
  -4   0   2      895.27      891.24     16.39 o
  -3   0   2      642.43      629.63     11.23 o
  -2   0   2     2848.46     2801.73     54.24 o
  -1   0   2      246.64      261.67      2.93 o
   0   0   2        0.86       -0.07      0.07 o
   1   0   2      713.28      636.02      7.13 o
   2   0   2     5308.13     5086.22     82.97 o
   3   0   2     1119.89     1093.12     16.42 o
   4   0   2       46.23       32.29      0.78 o
   5   0   2      116.51      122.17      2.17 o
   6   0   2      332.82      334.34      5.36 o
   7   0   2       84.16       82.41      2.05 o
   8   0   2       21.39       21.26      1.58 o
   9   0   2       85.26      108.12      4.13 o
  -8   1   2       25.14       27.08      2.05 o
  -7   1   2        0.20        0.87      0.85 o
  -6   1   2      996.96     1003.19     19.23 o
  -5   1   2      308.82      295.18      8.45 o
  -4   1   2     4244.85     4302.58     78.78 o
  -3   1   2      434.36      459.62      6.18 o
  -2   1   2        5.34        8.70      0.68 o
  -1   1   2      610.89      599.26      7.16 o
   0   1   2     4042.34     3825.33     65.59 o
   1   1   2     3830.88     3572.45    120.10 o
   2   1   2       29.40       22.88      0.71 o
   3   1   2        2.24        3.68      0.30 o
   4   1   2      201.17      271.08      5.32 o
   5   1   2        9.73       12.68      0.46 o
   6   1   2        1.45        1.07      0.27 o
   7   1   2       50.01       48.35      1.42 o
   8   1   2       11.61       12.77      0.85 o
   9   1   2        0.00        0.51      0.75 o
  -8   2   2      131.03      119.65      4.84 o
  -7   2   2       28.15       26.10      2.03 o
  -6   2   2      405.99      379.23      6.21 o
  -5   2   2       57.95       54.40      1.05 o
  -4   2   2      610.11      606.74      7.23 o
  -3   2   2      755.48      811.50     10.67 o
  -2   2   2      488.62      504.60      6.74 o
  -1   2   2      316.76      321.15      3.99 o
   0   2   2      141.66      133.59      1.76 o
   1   2   2      692.29      754.07      8.19 o
   2   2   2      980.09     1073.06     16.90 o
   3   2   2      537.65      572.71     16.09 o
   7   2   2       69.01       59.34      2.76 o
   8   2   2      145.81      141.56      3.16 o
   9   2   2        3.03        1.11      0.69 o
  -8   3   2       91.27       90.98      4.36 o
  -7   3   2       16.12       12.28      1.62 o
  -6   3   2        0.68       -0.96      1.25 o
  -5   3   2      273.77      258.59      3.89 o
  -4   3   2        1.51        0.40      0.27 o
  -3   3   2      138.71      120.56      1.96 o
  -2   3   2       25.17       39.46      0.75 o
  -1   3   2       31.40       28.59      0.64 o
   0   3   2     1300.51     1212.70     13.18 o
   1   3   2      978.38      880.77      9.66 o
   2   3   2        0.11        0.03      0.11 o
   3   3   2      292.71      250.71      3.47 o
   4   3   2       23.94       33.87      1.10 o
   8   3   2        8.99       10.17      1.46 o
   9   3   2        2.89        1.83      0.50 o
  -7   4   2       20.42       21.12      2.09 o
  -6   4   2        1.04        0.76      1.49 o
  -5   4   2        0.07       -0.46      0.46 o
  -4   4   2      269.00      269.41      4.96 o
  -3   4   2       60.54       63.60      1.96 o
  -2   4   2      264.03      312.28      4.47 o
  -1   4   2      388.16      373.06      5.80 o
   0   4   2      175.07      183.68      3.16 o
   1   4   2       21.30       27.12      0.67 o
   2   4   2     1362.96     1596.83     15.94 o
   3   4   2      223.81      213.80      3.58 o
   4   4   2     2003.70     2175.94     39.46 o
   5   4   2      182.63      165.82      3.42 o
   9   4   2        2.08        2.13      1.28 o
  -6   5   2       27.52       31.85      1.91 o
  -5   5   2       11.00        6.32      0.79 o
  -4   5   2       15.28       11.92      1.15 o
  -3   5   2      124.11      109.40      1.99 o
  -2   5   2        0.02        0.41      0.34 o
  -1   5   2      641.83      636.63      8.68 o
   0   5   2      193.76      240.64      3.74 o
   1   5   2       87.31       86.51      1.39 o
   2   5   2       92.27      132.27      1.92 o
   3   5   2      178.76      192.36      2.45 o
   4   5   2      205.51      231.05      3.34 o
   5   5   2       24.29       24.49      0.88 o
   6   5   2        2.80        0.88      0.33 o
   7   5   2        0.25        0.16      0.29 o
  -6   6   2       24.94       21.36      2.53 o
  -5   6   2       28.19       27.31      1.83 o
  -4   6   2      125.30      123.77      2.91 o
  -3   6   2        1.27        1.21      0.40 o
  -2   6   2      403.66      407.23      5.92 o
  -1   6   2      101.31      103.63      2.00 o
   0   6   2      118.80      118.88      2.56 o
   1   6   2       50.04       53.68      1.02 o
   2   6   2      106.84       90.17      2.60 o
   3   6   2        1.81        1.29      0.23 o
   4   6   2        6.30        9.79      0.55 o
   5   6   2        0.37        0.25      0.48 o
   6   6   2        1.07        2.93      0.63 o
   7   6   2       74.74       67.32      1.79 o
   8   6   2        3.21        1.48      0.53 o
  -6   7   2       13.37       17.41      2.49 o
  -5   7   2        4.46        4.42      1.91 o
  -4   7   2       14.72       10.58      1.12 o
  -3   7   2        1.01        3.33      0.59 o
  -2   7   2        0.31       -0.50      0.50 o
  -1   7   2      167.76      157.25      2.83 o
   0   7   2       13.32       17.29      0.97 o
   1   7   2      117.32      109.15      1.81 o
   2   7   2       25.68       24.34      0.84 o
   3   7   2       47.90       51.55      1.08 o
   4   7   2      124.79      132.47      2.27 o
   5   7   2      169.84      186.20      2.90 o
   6   7   2       44.31       37.40      1.54 o
   7   7   2       10.39       12.35      1.02 o
   8   7   2        0.38        2.25      0.78 o
  -5   8   2        8.01        9.06      2.29 o
  -4   8   2       14.71       13.62      2.45 o
  -3   8   2        0.02       -0.54      0.54 o
  -2   8   2        0.85        0.97      0.57 o
  -1   8   2       17.88       20.01      1.16 o
   0   8   2      327.65      355.10      4.48 o
   1   8   2      214.00      197.70      2.97 o
   2   8   2      247.96      250.18      4.01 o
   3   8   2       14.75       10.48      0.61 o
   4   8   2       55.27       67.90      1.85 o
   5   8   2       52.72       49.34      2.58 o
   6   8   2       15.78       19.90      2.91 o
   7   8   2       62.60       63.50      2.23 o
   8   8   2        1.88        0.14      1.01 o
  -4   9   2        5.21        6.79      2.33 o
  -3   9   2       19.51       18.79      1.67 o
  -2   9   2      162.77      176.07      4.61 o
  -1   9   2      130.33      122.88      3.04 o
   0   9   2       16.90       16.27      0.92 o
   1   9   2        4.77        2.45      0.63 o
   2   9   2        4.81        5.34      1.13 o
   3   9   2      104.81      109.87      3.42 o
   4   9   2       33.25       32.76      2.02 o
   5   9   2        2.33        0.22      0.67 o
   6   9   2        0.30       -0.06      0.99 o
   7   9   2        0.81        2.11      1.13 o
  -3  10   2        8.20       11.07      2.61 o
  -2  10   2       22.67       26.74      1.85 o
  -1  10   2       13.00       14.22      1.44 o
   0  10   2        7.74       12.87      1.43 o
   1  10   2      150.90      157.61      7.66 o
   2  10   2        0.21        1.17      0.94 o
   3  10   2       93.93      104.18      3.43 o
   4  10   2        0.22        0.98      0.91 o
   5  10   2        0.07       -0.78      0.82 o
   6  10   2        6.78        4.59      0.80 o
  -1  11   2        3.25        2.72      1.49 o
   0  11   2       11.78       12.64      1.52 o
   1  11   2        2.02        2.66      1.25 o
   2  11   2        1.99        1.52      1.58 o
   3  11   2        1.06        1.88      1.54 o
   4  11   2        0.08        0.53      1.28 o
  -3 -10   3       11.43       12.52      2.15 o
  -2 -10   3        0.88       -0.55      1.52 o
  -1 -10   3        5.65        8.82      2.15 o
   0 -10   3        8.80        7.38      2.15 o
   1 -10   3        7.04        2.72      1.84 o
  -5  -9   3        0.00        0.39      0.75 o
  -4  -9   3       58.94       56.53      2.44 o
  -3  -9   3       43.97       49.02      2.36 o
  -2  -9   3        7.03        4.82      1.72 o
  -1  -9   3        1.02       -0.30      1.38 o
   0  -9   3        1.94        0.81      1.50 o
   1  -9   3        2.63        5.21      2.01 o
   2  -9   3        0.18       -0.77      1.60 o
   3  -9   3        0.55        3.04      2.05 o
  -6  -8   3       59.88       64.72      1.68 o
  -5  -8   3       45.55       41.11      1.38 o
  -4  -8   3        0.00       -0.19      0.52 o
  -3  -8   3        6.34        7.50      1.08 o
  -2  -8   3       19.66       13.56      0.87 o
  -1  -8   3       67.91       72.06      1.89 o
   0  -8   3        8.63        7.26      0.80 o
   1  -8   3      121.63      116.27      3.81 o
   2  -8   3       12.62       12.32      2.27 o
   3  -8   3        9.52        4.78      1.91 o
   4  -8   3       82.34       87.33      5.17 o
  -7  -7   3       30.56       28.66      2.07 o
  -6  -7   3        0.07        0.00      0.45 o
  -5  -7   3        4.60        9.14      0.71 o
  -4  -7   3        0.45        0.25      0.50 o
  -3  -7   3      187.24      198.07      3.03 o
  -2  -7   3      263.71      283.02      4.48 o
  -1  -7   3      274.57      238.11      3.97 o
   0  -7   3      100.74       96.72      2.57 o
   1  -7   3        1.44        1.70      0.56 o
   2  -7   3        5.86        8.89      0.79 o
   3  -7   3       21.51       18.33      1.21 o
   4  -7   3       23.56       27.18      2.92 o
   5  -7   3       25.29       14.71      2.35 o
  -7  -6   3       10.53        5.33      0.75 o
  -6  -6   3       40.42       42.38      1.53 o
  -5  -6   3      390.80      383.83      5.73 o
  -4  -6   3       98.69      100.00      2.04 o
  -3  -6   3       77.58       79.40      1.78 o
  -2  -6   3      892.44      880.73      9.82 o
  -1  -6   3      356.79      336.32      5.11 o
   0  -6   3       64.39       64.36      1.78 o
   1  -6   3       13.78       19.48      1.64 o
   2  -6   3        5.56        1.90      0.98 o
   3  -6   3      240.16      227.86      5.89 o
   4  -6   3      183.18      196.90      3.60 o
   5  -6   3       59.57       56.89      2.64 o
   6  -6   3       26.31       24.64      2.76 o
  -8  -5   3        9.60       13.61      1.92 o
  -7  -5   3      143.42      159.01      3.53 o
  -6  -5   3       70.96       86.03      2.12 o
  -5  -5   3       49.72       44.92      1.17 o
  -4  -5   3      172.32      190.65      3.12 o
  -3  -5   3        0.01        0.07      0.26 o
  -2  -5   3       54.84       59.31      1.26 o
  -1  -5   3      111.17      133.82      2.47 o
   0  -5   3       70.35       71.27      2.05 o
   1  -5   3        0.39        0.75      0.40 o
   2  -5   3      296.48      306.11      8.72 o
   3  -5   3       62.35       72.06      1.72 o
   4  -5   3      275.17      259.27      4.26 o
   5  -5   3        6.50        7.95      0.75 o
   6  -5   3       35.86       41.55      1.78 o
  -8  -4   3       79.70       66.94      1.86 o
  -7  -4   3      268.60      280.77      5.07 o
  -6  -4   3      162.87      157.71      3.13 o
  -5  -4   3        9.32       10.86      0.55 o
  -4  -4   3      229.62      235.31      3.62 o
  -3  -4   3      292.36      333.47      3.89 o
  -2  -4   3       16.06       22.27      0.62 o
  -1  -4   3     1384.35     1403.10     14.04 o
   0  -4   3      478.95      590.06      7.33 o
   1  -4   3       68.85       53.38      1.41 o
   2  -4   3     2513.90     2588.94     33.72 o
   3  -4   3      331.03      332.29      5.00 o
   4  -4   3       17.55       15.43      0.59 o
   5  -4   3       89.95       86.57      1.91 o
   6  -4   3       25.49       23.14      1.53 o
   7  -4   3        0.47        0.57      1.07 o
  -8  -3   3       40.77       39.80      1.79 o
  -7  -3   3        0.07       -0.11      0.49 o
  -6  -3   3        8.76        6.35      0.60 o
  -5  -3   3       29.42       33.71      0.84 o
  -4  -3   3        4.65        7.08      0.45 o
  -3  -3   3       56.19       56.97      0.91 o
  -2  -3   3     2055.78     2226.66     21.95 o
  -1  -3   3       34.55       47.34      0.80 o
   0  -3   3      110.58      131.41      1.80 o
   1  -3   3        0.17        0.59      0.22 o
   2  -3   3      293.78      287.16      3.83 o
   3  -3   3      108.25      111.92      3.12 o
   4  -3   3      100.88      103.85      1.96 o
   5  -3   3       20.82       21.74      0.83 o
   6  -3   3       31.98       31.27      1.59 o
   7  -3   3       58.80       62.58      3.22 o
   8  -3   3       41.23       49.75      3.02 o
  -8  -2   3       21.83       24.00      1.24 o
  -7  -2   3      186.87      181.49      7.55 o
  -6  -2   3       14.59       14.30      0.89 o
  -5  -2   3       30.76       27.76      0.95 o
  -4  -2   3      689.00      703.38      9.54 o
  -3  -2   3        9.45        7.81      0.30 o
  -2  -2   3     1238.57     1261.44     11.79 o
  -1  -2   3        0.11        0.36      0.16 o
   0  -2   3      898.37      890.60      9.02 o
   1  -2   3     3333.10     3361.41     39.08 o
   2  -2   3      777.13      779.91      9.40 o
   3  -2   3      182.37      176.56      2.20 o
   4  -2   3      249.81      252.45      3.78 o
   5  -2   3       67.77       54.53      1.17 o
   6  -2   3       11.40       12.65      0.99 o
   7  -2   3      153.83      152.61      5.39 o
   8  -2   3       51.18       52.63      2.88 o
  -8  -1   3       25.71       28.05      1.86 o
  -7  -1   3       13.89       12.75      1.18 o
  -6  -1   3       64.06       67.12      1.89 o
  -5  -1   3        9.23        9.13      0.61 o
  -4  -1   3      135.89      132.91      2.37 o
  -3  -1   3       97.96      105.79      1.31 o
  -2  -1   3        2.02        5.04      0.23 o
  -1  -1   3      225.31      235.77      2.41 o
   0  -1   3     1589.49     1670.23     16.62 o
   1  -1   3        0.04        2.36      0.89 o
   2  -1   3       59.55       48.53      0.76 o
   3  -1   3      172.79      197.83      2.57 o
   4  -1   3        5.72        9.61      0.41 o
   5  -1   3        0.45       -0.23      0.39 o
   6  -1   3       39.21       39.37      2.39 o
   7  -1   3        0.36        0.83      0.77 o
   8  -1   3        7.51        6.08      1.13 o
   9  -1   3        7.97       10.72      1.54 o
  -8   0   3       21.14       18.44      1.66 o
  -7   0   3       55.54       55.47      2.61 o
  -6   0   3       29.57       23.16      1.64 o
  -5   0   3        0.02       -0.49      0.51 o
  -4   0   3       70.78       62.49      1.37 o
  -3   0   3      258.59      234.15      2.71 o
  -2   0   3       11.88       13.40      0.34 o
  -1   0   3     3604.36     3419.52     63.95 o
   0   0   3     4508.98     4068.99     63.13 o
   1   0   3      392.97      385.07      3.91 o
   2   0   3        9.43        8.85      0.34 o
   3   0   3     1264.37     1248.84     14.50 o
   4   0   3       93.98      118.92      2.11 o
   5   0   3      208.10      192.26      3.24 o
   6   0   3      203.72      186.06      3.21 o
   7   0   3        5.42        4.54      0.54 o
   8   0   3       63.16       63.60      2.70 o
   9   0   3       37.37       47.67      2.53 o
  -8   1   3        1.93        2.86      1.16 o
  -7   1   3       87.81       84.31      3.49 o
  -6   1   3      112.84      108.51      4.01 o
  -5   1   3      525.20      494.92     13.58 o
  -4   1   3       26.92       20.29      0.97 o
  -3   1   3      117.22      122.52      1.90 o
  -2   1   3      231.77      259.47      3.85 o
  -1   1   3     3131.15     3051.12     34.18 o
   0   1   3      372.78      347.40      4.16 o
   1   1   3      678.11      672.15      6.27 o
   2   1   3     2143.10     2079.64     22.02 o
   3   1   3      287.35      281.54      3.44 o
   4   1   3       25.62       21.83      0.61 o
   5   1   3      251.12      246.42      3.99 o
   6   1   3       79.90       82.48      1.63 o
   7   1   3        6.38        7.93      0.69 o
   8   1   3        3.78        5.93      0.66 o
   9   1   3        3.64        2.82      0.87 o
  -8   2   3        0.07       -1.22      1.22 o
  -7   2   3        0.03        0.89      0.93 o
  -6   2   3       42.44       39.02      1.71 o
  -5   2   3        6.91        6.37      0.40 o
  -4   2   3      244.32      239.80      3.97 o
  -3   2   3       93.49       69.69      1.23 o
  -2   2   3     4129.08     4276.22     67.50 o
  -1   2   3     1035.45     1094.97     14.24 o
   0   2   3     1223.52     1197.16     15.58 o
   1   2   3      803.21      834.29      8.29 o
   2   2   3       55.59       47.12      0.73 o
   3   2   3       58.45       64.58      1.34 o
   4   2   3     1631.88     1671.38     34.19 o
   5   2   3        0.30        0.21      0.28 o
   6   2   3       15.49       11.36      0.65 o
   7   2   3      200.72      178.10      4.81 o
   8   2   3        1.24        0.10      0.40 o
   9   2   3       18.15       27.58      1.50 o
  -8   3   3        0.08       -1.16      1.24 o
  -7   3   3       18.28       18.83      1.84 o
  -6   3   3       33.33       29.07      1.60 o
  -5   3   3      392.31      390.27      4.89 o
  -4   3   3      489.85      493.80      6.05 o
  -3   3   3       58.34       41.17      0.96 o
  -2   3   3     3753.91     3775.23     48.37 o
  -1   3   3      124.47      117.91      1.67 o
   0   3   3      887.77      944.47     10.20 o
   1   3   3     2308.62     2374.60     25.27 o
   2   3   3       89.90       88.79      1.28 o
   3   3   3        0.05        0.32      0.14 o
   4   3   3      868.02      922.60     25.11 o
   5   3   3       13.75       13.97      0.65 o
   6   3   3      389.26      352.41     10.03 o
   7   3   3       33.76       35.73      2.29 o
   8   3   3       55.98       42.54      2.53 o
   9   3   3        3.75        4.11      1.26 o
  -7   4   3        2.22        1.38      1.20 o
  -6   4   3       63.69       60.86      2.41 o
  -5   4   3        0.03       -0.37      0.37 o
  -4   4   3      139.11      142.29      2.94 o
  -3   4   3      119.23      134.66      2.26 o
  -2   4   3      231.04      252.33      3.28 o
  -1   4   3      151.30      183.36      2.98 o
   0   4   3      136.83      140.14      2.06 o
   1   4   3      262.36      295.94      3.48 o
   2   4   3      961.01     1047.65     10.55 o
   3   4   3      273.60      329.14      4.65 o
   4   4   3     1274.69     1398.41     26.05 o
   5   4   3      173.54      160.73      4.44 o
   7   4   3        4.51        3.24      1.16 o
   8   4   3        6.57        3.04      1.18 o
   9   4   3        0.26       -1.13      1.13 o
  -6   5   3      162.24      165.56      4.63 o
  -5   5   3       38.27       39.17      1.49 o
  -4   5   3      207.98      212.85      4.16 o
  -3   5   3      298.44      303.18      5.42 o
  -2   5   3        0.09        0.39      0.37 o
  -1   5   3      766.64      763.16     10.29 o
   0   5   3     1964.03     2029.91     32.40 o
   1   5   3      378.49      450.13      5.65 o
   2   5   3     4120.20     4521.07     52.55 o
   3   5   3      376.58      414.06      4.62 o
   4   5   3        4.02        5.74      0.37 o
   5   5   3      382.13      396.43     10.66 o
   6   5   3       44.87       60.54      2.05 o
   7   5   3        5.56       11.61      0.73 o
   8   5   3        1.88        1.88      1.26 o
   9   5   3        7.52        1.80      1.40 o
  -6   6   3       12.55       10.94      2.15 o
  -5   6   3        8.50        9.68      1.92 o
  -4   6   3        0.05       -0.59      0.59 o
  -3   6   3        7.87        8.66      0.59 o
  -2   6   3      251.19      262.48      4.07 o
  -1   6   3        2.99        6.46      0.58 o
   0   6   3      475.08      519.05      7.39 o
   1   6   3      222.37      230.94      2.89 o
   2   6   3        6.08        9.09      0.48 o
   3   6   3      138.83      156.78      2.19 o
   4   6   3       86.21       82.77      2.08 o
   5   6   3       25.49       15.98      0.93 o
   6   6   3      146.62      142.61      4.44 o
   7   6   3       51.36       59.54      2.25 o
   8   6   3        0.55       -0.32      0.61 o
   9   6   3       58.51       60.09      3.67 o
  -6   7   3       11.66       13.70      2.45 o
  -5   7   3       12.17       18.38      2.47 o
  -4   7   3      287.71      289.71      8.27 o
  -3   7   3        1.92        0.01      0.44 o
  -2   7   3      207.35      208.13      3.50 o
  -1   7   3      447.23      445.50      6.51 o
   0   7   3       48.52       52.18      1.38 o
   1   7   3       42.42       44.76      0.99 o
   2   7   3       53.24       63.30      1.30 o
   3   7   3       35.48       34.42      0.86 o
   4   7   3        3.43        3.77      0.63 o
   5   7   3      195.22      164.19      2.57 o
   6   7   3        0.14        1.27      0.65 o
   7   7   3       38.04       36.86      1.55 o
   8   7   3        0.47        0.81      0.71 o
  -5   8   3        4.52        3.79      2.07 o
  -4   8   3       15.49       12.52      2.31 o
  -3   8   3        8.87       12.28      0.94 o
  -2   8   3       67.77       67.08      1.73 o
  -1   8   3        8.87        9.49      0.77 o
   0   8   3       91.47       97.07      2.14 o
   1   8   3       57.19       66.78      1.26 o
   2   8   3      151.77      160.60      2.86 o
   3   8   3      514.42      530.89      6.74 o
   4   8   3        8.34        2.23      0.61 o
   5   8   3       82.91       68.22      1.76 o
   6   8   3       22.01       31.99      1.55 o
   7   8   3       25.36       32.39      2.07 o
   8   8   3        1.41        1.30      1.03 o
  -4   9   3       29.11       33.84      3.53 o
  -3   9   3        0.21       -0.02      1.43 o
  -2   9   3        7.64        4.78      1.40 o
  -1   9   3       84.58       94.96      2.77 o
   0   9   3      171.25      170.13      3.22 o
   1   9   3      114.21      122.56      2.27 o
   2   9   3       16.26       15.63      0.89 o
   3   9   3        3.23        2.55      0.87 o
   4   9   3        7.36        5.28      0.93 o
   5   9   3       24.90       21.00      1.30 o
   6   9   3        1.60        1.48      1.03 o
   7   9   3       13.82       14.71      1.72 o
  -3  10   3       83.02       82.75      5.41 o
  -2  10   3       28.35       21.90      1.68 o
  -1  10   3       33.12       38.87      2.14 o
   0  10   3       28.22       31.73      3.34 o
   1  10   3       56.12       52.77      1.68 o
   2  10   3        0.47       -0.55      0.55 o
   3  10   3        1.08        1.11      0.91 o
   4  10   3       46.51       42.15      2.02 o
   5  10   3        1.52       -0.51      0.83 o
   6  10   3        3.18        1.44      1.27 o
  -1  11   3       44.45       39.37      2.99 o
   0  11   3        0.03       -0.38      1.00 o
   1  11   3        6.83        9.86      1.39 o
   2  11   3        6.37       11.69      1.55 o
   3  11   3        5.92        7.36      2.94 o
   4  11   3       23.26       30.95      2.74 o
   5  11   3        2.35        3.76      0.98 o
  -2 -10   4       24.16       18.83      2.66 o
  -1 -10   4       17.15       12.10      2.39 o
   0 -10   4        7.39        5.45      2.13 o
  -4  -9   4        4.10        3.18      1.44 o
  -3  -9   4        0.48        0.97      1.42 o
  -2  -9   4      126.80      110.92      5.49 o
  -1  -9   4        1.97        3.22      1.64 o
   0  -9   4        0.09        1.99      1.74 o
   1  -9   4       29.22       24.62      2.86 o
   2  -9   4       37.32       39.15      3.63 o
   3  -9   4        0.75        2.41      1.97 o
  -6  -8   4        6.11        6.09      0.72 o
  -5  -8   4        1.01        0.12      0.77 o
  -4  -8   4       10.59       10.39      0.86 o
  -3  -8   4       66.81       61.47      4.13 o
  -2  -8   4       95.83       80.21      1.97 o
  -1  -8   4       19.94       21.62      1.09 o
   0  -8   4        0.30       -1.06      1.23 o
   1  -8   4        3.47        3.43      1.68 o
   2  -8   4        1.51        0.47      1.66 o
   3  -8   4       19.60       25.70      2.90 o
   4  -8   4       21.94       17.04      2.72 o
  -6  -7   4        3.95        5.03      0.77 o
  -5  -7   4       23.21       28.69      1.17 o
  -4  -7   4        0.00       -0.49      0.49 o
  -3  -7   4        8.36        8.73      0.74 o
  -2  -7   4        0.00        0.95      0.48 o
  -1  -7   4       76.71       85.48      2.51 o
   0  -7   4       45.49       49.18      1.53 o
   1  -7   4       66.47       77.91      2.04 o
   2  -7   4       14.44       20.73      1.08 o
   3  -7   4        0.03        1.62      1.52 o
   4  -7   4        1.93        0.79      1.62 o
   5  -7   4       28.27       37.63      3.55 o
  -7  -6   4        1.63        0.95      0.67 o
  -6  -6   4       10.39       10.84      0.69 o
  -5  -6   4       38.19       42.71      1.30 o
  -4  -6   4      139.97      137.99      3.19 o
  -3  -6   4        6.70        6.62      0.47 o
  -2  -6   4        2.02        3.06      0.43 o
  -1  -6   4      182.51      154.15      2.51 o
   0  -6   4       38.37       35.11      1.20 o
   1  -6   4        1.63        5.15      0.62 o
   2  -6   4        0.01        0.24      0.39 o
   3  -6   4       10.09        7.89      0.76 o
   4  -6   4        1.16        3.24      0.68 o
   5  -6   4       29.77       21.85      2.66 o
   6  -6   4        0.56       -1.11      1.42 o
  -7  -5   4       55.03       51.47      1.70 o
  -6  -5   4      139.47      124.69      2.83 o
  -5  -5   4        5.89        8.36      0.63 o
  -4  -5   4      102.53       94.80      1.95 o
  -3  -5   4       17.80       23.97      0.69 o
  -2  -5   4        9.40        8.95      0.48 o
  -1  -5   4      147.08      142.88      2.84 o
   0  -5   4      183.88      191.42      3.76 o
   1  -5   4      133.25      145.72      3.44 o
   2  -5   4       38.33       38.53      3.01 o
   3  -5   4        2.11        0.43      0.45 o
   4  -5   4       70.48       75.67      1.85 o
   5  -5   4        0.05        0.45      0.71 o
   6  -5   4      160.02      164.24      4.72 o
  -8  -4   4       18.35       22.38      1.76 o
  -7  -4   4       38.93       45.74      1.58 o
  -6  -4   4       77.54       86.77      2.15 o
  -5  -4   4       84.87       93.12      1.84 o
  -4  -4   4        1.87        2.05      0.25 o
  -3  -4   4        7.07        7.17      0.39 o
  -2  -4   4        7.45       14.37      0.53 o
  -1  -4   4      438.79      416.96      4.89 o
   0  -4   4       46.14       47.88      2.71 o
   1  -4   4      208.84      196.76      3.22 o
   2  -4   4      115.02      132.48      2.43 o
   3  -4   4        8.56        8.07      0.60 o
   4  -4   4        1.07        0.20      0.31 o
   5  -4   4       98.03       92.39      2.00 o
   6  -4   4       38.31       38.09      1.58 o
   7  -4   4        0.49        0.21      0.76 o
  -8  -3   4       11.10       11.96      0.88 o
  -7  -3   4      183.09      175.73      3.54 o
  -6  -3   4      129.77      135.33      2.83 o
  -5  -3   4      273.58      271.40      5.19 o
  -4  -3   4      274.87      290.99      3.79 o
  -3  -3   4        5.76        6.15      0.33 o
  -2  -3   4      104.62      128.53      2.05 o
  -1  -3   4      731.85      838.44      8.56 o
   0  -3   4     3893.76     4214.10     48.83 o
   1  -3   4      508.68      556.68      7.72 o
   2  -3   4      258.68      288.60      4.80 o
   3  -3   4       39.95       44.28      1.05 o
   4  -3   4        2.85        3.51      0.37 o
   5  -3   4       65.45       72.18      1.57 o
   6  -3   4        1.04        1.16      0.59 o
   7  -3   4       18.73       21.53      1.40 o
   8  -3   4        2.90        2.53      0.87 o
  -8  -2   4        0.78       -0.15      0.78 o
  -7  -2   4       99.86      103.96      2.41 o
  -6  -2   4        0.02        0.18      1.70 o
  -5  -2   4       82.53       77.55      1.52 o
  -4  -2   4      135.48      147.83      2.44 o
  -3  -2   4     1094.18     1088.64     11.75 o
  -2  -2   4       50.63       81.09      1.20 o
  -1  -2   4       81.96      111.01      1.43 o
   0  -2   4       38.73       23.74      0.57 o
   1  -2   4       58.86       41.01      0.81 o
   2  -2   4        0.14        0.79      0.26 o
   3  -2   4      586.14      620.72      6.89 o
   4  -2   4      468.66      427.33      5.18 o
   5  -2   4       79.25       68.19      1.27 o
   6  -2   4      192.86      191.21      4.58 o
   7  -2   4       86.36       88.10      3.73 o
   8  -2   4        6.59        5.74      1.32 o
  -8  -1   4        6.16        3.77      1.03 o
  -7  -1   4        4.67        2.94      0.93 o
  -6  -1   4      709.97      688.72     20.40 o
  -5  -1   4      123.80      116.82      2.26 o
  -4  -1   4      812.98      842.24     11.41 o
  -3  -1   4      157.26      172.10      2.13 o
  -2  -1   4       65.77       69.06      0.97 o
  -1  -1   4     1529.56     1645.17     15.30 o
   0  -1   4     2644.90     2827.18     30.05 o
   1  -1   4        5.79        8.37      0.40 o
   2  -1   4       35.72       38.80      1.17 o
   3  -1   4        0.35        0.40      0.20 o
   4  -1   4      219.00      222.63      2.66 o
   5  -1   4        1.19        0.32      0.35 o
   6  -1   4       23.98       22.40      1.57 o
   7  -1   4       68.64       58.87      2.70 o
   8  -1   4        3.50        1.88      1.03 o
   9  -1   4       19.05       23.02      2.09 o
  -8   0   4       44.79       44.34      2.53 o
  -7   0   4      122.33      114.06      4.24 o
  -6   0   4       61.38       61.59      2.72 o
  -5   0   4        0.10        0.01      0.42 o
  -4   0   4       48.28       31.05      0.63 o
  -3   0   4      711.97      701.48      7.68 o
  -2   0   4      331.73      339.93      3.61 o
  -1   0   4      207.01      192.67      2.02 o
   0   0   4      428.55      384.30      4.42 o
   1   0   4      226.08      270.73      2.91 o
   2   0   4     2030.98     2105.72     20.56 o
   3   0   4     2472.27     2448.80     23.78 o
   4   0   4      351.46      403.80      5.37 o
   5   0   4      725.34      701.52      9.40 o
   6   0   4      261.02      245.65      4.14 o
   7   0   4       65.51       63.20      4.03 o
   8   0   4       18.34       21.44      1.62 o
   9   0   4       37.25       43.15      2.43 o
  -8   1   4       76.86       80.74      3.73 o
  -7   1   4      100.62       93.43      3.87 o
  -6   1   4        0.55       -0.71      0.71 o
  -5   1   4       42.86       35.57      1.95 o
  -4   1   4      514.22      508.02      6.90 o
  -3   1   4       70.54       86.95      1.50 o
  -2   1   4     1764.50     1788.82     19.08 o
  -1   1   4     2574.24     2651.36     26.07 o
   0   1   4     1886.68     1852.51     17.08 o
   1   1   4       77.60       73.06      0.88 o
   2   1   4      169.62      150.72      1.68 o
   3   1   4     1383.74     1383.34     14.62 o
   4   1   4      201.97      206.90      2.64 o
   5   1   4      161.02      158.64      2.76 o
   6   1   4       22.69       20.47      0.73 o
   7   1   4       12.66       11.40      0.78 o
   8   1   4       16.46       19.42      2.66 o
   9   1   4       42.50       47.04      2.29 o
  -8   2   4        3.79        0.36      1.18 o
  -7   2   4       44.81       37.55      2.47 o
  -6   2   4       13.85       13.70      1.44 o
  -5   2   4       12.64       10.14      0.56 o
  -3   2   4      110.98      129.87      2.12 o
  -2   2   4      623.52      648.26      7.74 o
  -1   2   4      133.22      129.75      1.55 o
   0   2   4      111.45      114.48      1.38 o
   1   2   4     2338.12     2287.63     20.99 o
   2   2   4      219.34      206.38      2.41 o
   3   2   4       88.20      108.96      1.97 o
   4   2   4      436.81      423.98      6.63 o
   5   2   4       23.99       20.75      0.65 o
   6   2   4       84.51       71.42      1.45 o
   7   2   4       65.86       58.27      1.90 o
   8   2   4        0.01        0.65      0.78 o
   9   2   4       53.20       50.12      2.11 o
  -8   3   4       57.68       58.35      3.45 o
  -7   3   4        2.23        3.61      1.22 o
  -6   3   4      134.76      133.62      3.71 o
  -5   3   4      102.03      109.43      1.75 o
  -4   3   4       71.41       63.18      1.27 o
  -3   3   4      579.06      538.57      6.57 o
  -2   3   4     1239.87     1295.99     16.91 o
  -1   3   4        4.24        6.11      0.31 o
   0   3   4      132.65      113.70      2.15 o
   1   3   4     1506.07     1528.94     14.75 o
   2   3   4        2.84        0.65      0.29 o
   3   3   4      441.80      432.54      6.86 o
   4   3   4     1983.14     2075.88     31.03 o
   5   3   4       41.66       36.26      1.41 o
   6   3   4       26.68       20.87      1.55 o
   7   3   4      343.89      358.09     10.34 o
   8   3   4      111.39      127.11      4.74 o
   9   3   4        0.44        0.88      0.54 o
  -7   4   4        6.08        6.47      1.50 o
  -6   4   4       65.01       57.63      2.38 o
  -5   4   4       26.93       25.34      0.93 o
  -4   4   4       71.69       69.51      1.57 o
  -3   4   4      108.42       97.18      1.82 o
  -2   4   4        0.03        0.08      0.27 o
  -1   4   4        4.75        4.76      0.33 o
   0   4   4      802.57      910.71      9.96 o
   1   4   4      176.45      171.72      2.01 o
   2   4   4     1421.24     1586.41     17.27 o
   3   4   4       22.44       14.00      0.53 o
   4   4   4      169.50      180.09      3.13 o
   5   4   4       37.63       29.98      1.26 o
   6   4   4      394.70      396.98      7.93 o
   7   4   4       12.62       11.96      1.46 o
   8   4   4       14.25       12.34      1.60 o
   9   4   4       54.90       56.97      3.18 o
  -6   5   4       11.06       14.08      2.28 o
  -5   5   4       50.65       47.37      1.84 o
  -4   5   4      248.26      239.93      4.58 o
  -3   5   4       76.76       74.25      3.02 o
  -2   5   4      810.04      817.48     11.03 o
  -1   5   4      839.39      800.62     10.80 o
   0   5   4      603.64      592.62     11.30 o
   1   5   4       59.80       61.74      1.10 o
   2   5   4        0.58       -0.42      0.42 o
   3   5   4        3.42        3.54      0.26 o
   4   5   4       50.20       83.45      1.33 o
   5   5   4       64.97       55.03      1.35 o
   6   5   4       28.02       34.42      1.21 o
   7   5   4       40.86       54.49      1.58 o
   8   5   4        0.14       -1.09      1.09 o
   9   5   4        0.02        2.31      1.40 o
  -6   6   4        6.93        7.82      2.05 o
  -5   6   4       53.43       57.13      2.57 o
  -4   6   4        9.16       10.14      0.96 o
  -3   6   4        0.01        1.08      0.55 o
  -2   6   4       25.51       22.38      0.91 o
  -1   6   4      335.27      315.60      4.75 o
   0   6   4      512.61      557.72      7.79 o
   1   6   4       47.41       46.96      1.07 o
   2   6   4      185.85      204.12      3.08 o
   3   6   4      223.03      239.74      3.84 o
   4   6   4      148.37      169.89      2.67 o
   5   6   4        1.17        3.14      0.63 o
   6   6   4       34.33       27.21      2.53 o
   7   6   4       21.96       18.48      1.01 o
   8   6   4       27.64       32.10      1.31 o
   9   6   4        6.45        7.34      1.74 o
  -6   7   4        0.21        1.36      1.76 o
  -5   7   4       37.95       44.20      3.71 o
  -4   7   4        0.20       -0.71      0.71 o
  -3   7   4       79.14       79.27      1.82 o
  -2   7   4        5.41        5.56      0.70 o
  -1   7   4       30.97       33.20      1.18 o
   0   7   4      213.51      217.11      3.57 o
   1   7   4       15.68        9.40      0.63 o
   2   7   4       96.78      105.60      1.84 o
   3   7   4      165.15      146.07      2.25 o
   4   7   4      317.70      292.48      5.07 o
   5   7   4      199.77      205.32      3.10 o
   6   7   4        7.02        5.88      0.72 o
   7   7   4      138.89      129.11      2.77 o
   8   7   4        5.19        7.03      0.76 o
  -5   8   4       48.43       49.29      4.13 o
  -4   8   4        0.04       -1.50      1.52 o
  -3   8   4      181.64      193.02      5.09 o
  -2   8   4       56.01       54.15      1.63 o
  -1   8   4       11.69       10.78      0.80 o
   0   8   4       43.63       51.32      1.51 o
   1   8   4       51.99       57.21      1.53 o
   2   8   4       85.04       87.57      1.70 o
   3   8   4       32.14       19.19      0.72 o
   4   8   4        0.21        3.45      0.64 o
   5   8   4      202.61      197.33      3.08 o
   6   8   4      100.45       78.71      3.34 o
   7   8   4       28.46       28.12      1.54 o
   8   8   4       21.90       24.94      1.58 o
  -4   9   4        0.00       -0.85      1.82 o
  -3   9   4       26.75       28.41      1.68 o
  -2   9   4       13.17       15.54      1.32 o
  -1   9   4        2.85        3.61      1.52 o
   0   9   4        2.63        0.86      0.62 o
   1   9   4      164.70      155.28      3.04 o
   2   9   4       14.82       15.13      0.80 o
   3   9   4      135.19      113.79      2.81 o
   4   9   4      215.16      200.89      4.07 o
   5   9   4        4.81        8.79      1.68 o
   6   9   4       30.10       24.28      1.91 o
   7   9   4       15.00       12.60      1.29 o
  -3  10   4        0.43       -0.30      1.88 o
  -2  10   4       23.94       28.84      4.41 o
  -1  10   4       28.42       25.82      1.78 o
   0  10   4        5.81        2.68      1.67 o
   1  10   4        4.88        2.55      0.70 o
   2  10   4       13.38        7.21      0.80 o
   3  10   4        0.01        0.11      0.68 o
   4  10   4        6.32        2.63      0.80 o
   5  10   4        3.56        5.16      0.88 o
   6  10   4        8.21       11.29      1.28 o
  -1  11   4       10.63       10.33      1.40 o
   0  11   4        6.52        4.92      1.27 o
   1  11   4       11.02        8.27      1.39 o
   2  11   4       29.02       18.76      1.72 o
   3  11   4        0.14       -1.07      1.17 o
   4  11   4        0.41       -0.29      0.90 o
   5  11   4        3.31        3.34      0.87 o
  -4  -9   5       34.69       33.70      3.04 o
  -3  -9   5       47.54       52.53      3.65 o
  -2  -9   5       16.36       20.61      2.59 o
  -1  -9   5       16.58       15.79      2.43 o
   0  -9   5        5.30        7.50      2.05 o
   1  -9   5        0.57        1.14      1.76 o
   2  -9   5        2.95        3.49      1.97 o
  -5  -8   5       28.40       26.04      2.17 o
  -4  -8   5       33.41       35.04      1.62 o
  -3  -8   5       31.16       28.77      1.78 o
  -2  -8   5       64.93       61.31      2.08 o
  -1  -8   5       46.46       30.36      2.86 o
   0  -8   5       47.16       44.55      3.45 o
   1  -8   5        4.89        1.78      1.76 o
   2  -8   5        9.70       10.50      2.23 o
   3  -8   5       24.06       23.71      3.00 o
   4  -8   5       13.61       11.77      2.45 o
  -6  -7   5        8.08        6.21      0.72 o
  -5  -7   5        2.80        7.21      0.75 o
  -4  -7   5        5.76        7.30      0.78 o
  -3  -7   5       28.68       23.78      1.11 o
  -2  -7   5       43.71       35.85      1.16 o
  -1  -7   5       48.62       45.03      1.56 o
   0  -7   5       19.22       16.86      1.03 o
   1  -7   5        3.43        7.42      0.79 o
   2  -7   5        7.32        3.75      1.60 o
   3  -7   5        0.72       -1.09      1.48 o
   4  -7   5       51.78       67.41      4.42 o
   5  -7   5       27.94       31.25      3.36 o
  -7  -6   5       31.30       36.07      1.63 o
  -6  -6   5        7.43        9.10      1.11 o
  -5  -6   5       53.06       46.61      1.41 o
  -4  -6   5        2.74        2.48      0.65 o
  -3  -6   5        5.04        7.32      0.68 o
  -2  -6   5      187.34      201.40      2.83 o
  -1  -6   5       29.45       18.03      0.80 o
   0  -6   5       26.40       29.97      1.73 o
   1  -6   5        1.07        4.51      0.64 o
   2  -6   5        7.68       14.56      1.05 o
   3  -6   5       19.17       20.58      1.05 o
   4  -6   5        5.25        9.62      0.99 o
   5  -6   5        2.21        0.41      1.46 o
   6  -6   5        9.72       10.82      2.21 o
  -7  -5   5       55.33       50.53      1.79 o
  -6  -5   5       49.75       63.85      2.45 o
  -5  -5   5      166.41      160.84      2.91 o
  -4  -5   5       57.32       62.37      1.58 o
  -3  -5   5       29.00       33.38      0.86 o
  -2  -5   5        0.80        0.47      0.33 o
  -1  -5   5      178.05      184.51      2.83 o
   0  -5   5       45.38       48.05      1.89 o
   1  -5   5       74.91       77.94      1.81 o
   2  -5   5       78.69       81.13      2.21 o
   3  -5   5       40.65       45.75      1.41 o
   4  -5   5       29.00       25.53      1.14 o
   5  -5   5        0.40        0.49      0.76 o
   6  -5   5        1.60       -0.07      0.99 o
  -7  -4   5       20.34       18.16      2.04 o
  -6  -4   5       14.97       12.95      1.18 o
  -5  -4   5        2.32        2.38      0.48 o
  -4  -4   5       32.83       34.36      1.09 o
  -3  -4   5       10.31       12.18      0.52 o
  -2  -4   5      187.66      182.98      2.47 o
  -1  -4   5       28.50       27.88      0.78 o
   0  -4   5        6.97        4.71      0.43 o
   1  -4   5        2.81        6.92      0.50 o
   2  -4   5      518.76      528.25      7.58 o
   3  -4   5       17.96       23.61      0.98 o
   4  -4   5      140.57      144.10      2.30 o
   5  -4   5      167.69      171.37      3.13 o
   6  -4   5        0.00       -0.60      0.60 o
   7  -4   5       21.47       17.27      2.07 o
  -8  -3   5        2.68        3.00      0.86 o
  -7  -3   5        0.13        0.09      0.55 o
  -6  -3   5       80.26       87.97      1.78 o
  -5  -3   5       16.29       15.58      0.73 o
  -4  -3   5        9.26       12.07      0.45 o
  -3  -3   5       15.06       13.94      0.52 o
  -2  -3   5      478.63      516.29      5.90 o
  -1  -3   5       31.89       32.47      0.79 o
   0  -3   5       43.72       45.07      1.16 o
   1  -3   5      265.21      307.45      4.60 o
   2  -3   5       45.54       40.09      1.11 o
   3  -3   5        0.40        1.62      0.40 o
   4  -3   5       22.55       20.51      0.66 o
   5  -3   5       18.44       17.30      0.62 o
   6  -3   5        4.68        3.79      0.71 o
   7  -3   5        0.88       -0.44      1.16 o
   8  -3   5        1.75        0.34      0.84 o
  -8  -2   5        8.03        7.81      1.20 o
  -7  -2   5        2.44        0.65      0.55 o
  -6  -2   5       24.79       24.63      0.88 o
  -5  -2   5       49.59       48.37      1.21 o
  -4  -2   5       53.67       52.10      0.90 o
  -3  -2   5       47.27       34.85      0.79 o
  -2  -2   5      686.63      674.41      7.49 o
  -1  -2   5      484.94      574.50      6.46 o
   0  -2   5       99.85       68.14      1.46 o
   1  -2   5      490.69      527.93      6.60 o
   2  -2   5      362.12      358.23      4.24 o
   3  -2   5     1675.41     1771.28     23.49 o
   4  -2   5      163.42      135.19      1.88 o
   5  -2   5       22.42       31.00      0.72 o
   6  -2   5      199.56      205.30      4.62 o
   7  -2   5       23.03       23.54      1.37 o
   8  -2   5        2.18        2.98      0.82 o
  -8  -1   5        1.93        0.58      0.80 o
  -7  -1   5       29.95       35.82      1.73 o
  -6  -1   5       27.57       30.13      1.24 o
  -5  -1   5       40.75       43.93      1.15 o
  -4  -1   5       17.58       15.78      0.47 o
  -3  -1   5      155.22      143.87      1.91 o
  -2  -1   5        0.04        0.41      0.20 o
  -1  -1   5        0.52        1.60      0.23 o
   0  -1   5      103.90      116.29      1.51 o
   1  -1   5      218.86      204.77      2.57 o
   2  -1   5       52.75       62.10      1.37 o
   3  -1   5     1915.68     1914.00     20.33 o
   4  -1   5       43.28       36.13      0.74 o
   5  -1   5        0.98        0.48      0.28 o
   6  -1   5      158.82      152.92      4.81 o
   7  -1   5        1.11        0.07      0.54 o
   8  -1   5        1.72       -0.15      0.72 o
  -8   0   5       20.10       19.62      1.88 o
  -7   0   5        8.17        7.40      1.22 o
  -6   0   5       26.02       25.50      1.82 o
  -5   0   5       34.80       37.98      1.17 o
  -4   0   5        2.64        5.50      0.32 o
  -3   0   5     1105.72     1124.95     12.17 o
  -2   0   5      160.66      169.59      2.16 o
  -1   0   5     1116.96     1020.35      9.79 o
   0   0   5     1026.66      950.49      9.64 o
   1   0   5     1263.58     1323.64     13.20 o
   2   0   5     1109.74     1101.16     10.92 o
   3   0   5     1004.64      925.98      9.99 o
   4   0   5      363.10      435.49      5.39 o
   5   0   5       97.86       89.62      1.61 o
   6   0   5       14.27       10.43      0.55 o
   7   0   5        0.19       -0.10      0.45 o
   8   0   5       43.77       41.94      1.63 o
   9   0   5        2.40        2.09      0.74 o
  -8   1   5        9.16       12.36      1.72 o
  -7   1   5       13.12       14.39      1.56 o
  -6   1   5        0.19       -0.34      0.71 o
  -5   1   5       53.54       46.85      1.66 o
  -4   1   5       97.74       97.78      1.70 o
  -3   1   5      762.62      781.53      8.60 o
  -2   1   5      401.34      419.64      4.78 o
  -1   1   5      167.13      142.66      1.72 o
   0   1   5      169.12      146.47      1.62 o
   1   1   5     1626.43     1620.92     14.12 o
   2   1   5     1929.57     1982.39     19.31 o
   3   1   5       18.54       12.80      0.60 o
   4   1   5      827.31      887.06     10.37 o
   5   1   5       26.04       18.34      0.51 o
   6   1   5      142.62      141.30      2.26 o
   7   1   5       45.33       39.18      1.89 o
   8   1   5        5.44        7.50      0.64 o
   9   1   5        5.73        4.92      0.75 o
  -8   2   5        0.03       -1.07      1.07 o
  -7   2   5        7.75        6.57      1.38 o
  -6   2   5       16.18       13.48      1.50 o
  -5   2   5        3.64        2.53      0.97 o
  -4   2   5       61.33       57.87      1.24 o
  -3   2   5      277.58      287.27      4.21 o
  -2   2   5        1.41        1.88      0.28 o
  -1   2   5        1.82        1.00      0.20 o
   0   2   5     1126.35     1189.45     11.90 o
   1   2   5       22.52       23.72      0.45 o
   2   2   5        0.31        0.57      0.28 o
   3   2   5       44.89       47.38      0.70 o
   4   2   5      260.99      255.24      3.24 o
   5   2   5       32.94       32.83      0.77 o
   6   2   5       75.46       64.36      1.22 o
   7   2   5       61.48       60.34      1.47 o
   8   2   5       17.03       15.89      0.76 o
   9   2   5       24.27       20.62      1.04 o
  -7   3   5        5.82        8.19      1.46 o
  -6   3   5       72.15       78.03      3.04 o
  -5   3   5       80.24       85.26      1.91 o
  -4   3   5       11.66        8.78      0.63 o
  -3   3   5       78.82       71.51      1.29 o
  -2   3   5     1488.86     1541.80     17.94 o
  -1   3   5      423.65      434.69      5.41 o
   0   3   5     1205.39     1168.41     12.58 o
   1   3   5     2364.09     2397.02     22.02 o
   2   3   5       42.05       48.46      0.76 o
   3   3   5      214.13      184.23      2.43 o
   4   3   5      164.93      158.47      2.35 o
   5   3   5      166.93      190.34      3.28 o
   6   3   5        0.03       -0.26      0.26 o
   7   3   5       24.92       29.57      0.85 o
   8   3   5       55.53       45.11      1.68 o
   9   3   5        0.68        0.69      0.43 o
  -7   4   5       43.28       44.89      3.10 o
  -6   4   5        4.26        4.55      1.95 o
  -5   4   5       24.54       25.29      1.10 o
  -4   4   5       76.63       74.95      1.43 o
  -3   4   5       25.89       23.93      0.94 o
  -2   4   5       22.03       20.92      0.77 o
  -1   4   5        0.84        1.11      0.29 o
   0   4   5        5.52        9.00      0.40 o
   1   4   5       10.30        9.31      0.35 o
   2   4   5     1826.22     2059.57     20.43 o
   3   4   5      208.16      216.71      2.61 o
   4   4   5       74.56       84.14      1.40 o
   5   4   5        0.10        0.95      0.87 o
   6   4   5      127.40      133.00      2.45 o
   7   4   5        6.28        3.64      0.47 o
   8   4   5       22.47       24.06      0.88 o
   9   4   5       10.70        8.26      1.42 o
  -6   5   5        3.52        3.86      1.05 o
  -5   5   5        1.39        0.88      0.84 o
  -4   5   5       38.20       41.12      1.24 o
  -3   5   5       52.49       51.47      1.34 o
  -2   5   5      319.47      322.54      4.24 o
  -1   5   5      432.73      435.23      5.07 o
   0   5   5      565.20      651.06      7.26 o
   1   5   5       52.81       42.51      0.76 o
   2   5   5      320.34      271.44      3.31 o
   3   5   5       37.44       34.89      0.70 o
   4   5   5      246.48      224.41      3.39 o
   5   5   5       20.59       17.67      1.89 o
   6   5   5        3.37        7.63      1.06 o
   7   5   5       65.69       49.19      1.70 o
   8   5   5       52.20       50.08      1.54 o
   9   5   5       37.39       45.01      3.06 o
  -6   6   5       38.32       40.11      3.61 o
  -5   6   5       16.60       19.23      1.59 o
  -4   6   5      481.27      464.17      8.11 o
  -3   6   5        0.22        0.51      0.55 o
  -2   6   5      543.06      542.10      7.71 o
  -1   6   5       84.77       76.94      1.68 o
   0   6   5        5.72        5.11      0.58 o
   1   6   5       37.27       39.08      1.15 o
   2   6   5      398.89      456.85      5.36 o
   3   6   5       66.08       70.89      1.08 o
   4   6   5       49.92       48.31      1.03 o
   5   6   5       19.08       22.25      0.95 o
   6   6   5      203.68      197.08      4.45 o
   7   6   5        7.70        7.02      0.71 o
   8   6   5       10.55       10.57      0.99 o
   9   6   5        0.29        0.63      1.28 o
  -6   7   5       28.86       29.83      3.30 o
  -5   7   5       23.55       23.77      2.74 o
  -4   7   5       24.69       19.20      1.79 o
  -3   7   5       11.72       12.65      1.03 o
  -2   7   5      119.34      133.78      2.65 o
  -1   7   5       11.31       10.51      0.75 o
   0   7   5        0.62        0.59      0.45 o
   1   7   5       94.97       97.08      1.98 o
   2   7   5      272.15      280.28      4.37 o
   3   7   5       58.34       64.62      1.17 o
   4   7   5       37.23       33.88      1.05 o
   5   7   5        5.77       10.16      0.79 o
   6   7   5       10.40        5.86      0.82 o
   7   7   5        2.85        1.60      0.68 o
   8   7   5        0.15        1.00      0.67 o
  -5   8   5        1.62        2.59      1.93 o
  -4   8   5        0.60       -0.87      1.48 o
  -3   8   5       31.20       31.19      1.65 o
  -2   8   5       23.15       22.87      1.06 o
  -1   8   5       36.71       35.83      1.27 o
   0   8   5       41.95       39.39      1.35 o
   1   8   5       40.17       30.24      1.15 o
   2   8   5       40.59       33.76      1.15 o
   3   8   5       77.30       84.79      1.59 o
   4   8   5        0.91        1.66      0.51 o
   5   8   5        0.02       -0.44      0.44 o
   6   8   5       11.34       10.95      2.48 o
   7   8   5        0.84        1.41      0.73 o
   8   8   5       46.17       39.79      2.13 o
  -4   9   5        1.64       -0.06      2.01 o
  -3   9   5       32.46       34.10      1.82 o
  -2   9   5       11.23       12.02      1.23 o
  -1   9   5       64.48       63.65      2.56 o
   0   9   5        0.41       -0.55      0.55 o
   1   9   5        9.19        8.96      0.81 o
   2   9   5        3.45        0.74      0.47 o
   3   9   5       59.50       66.62      3.43 o
   4   9   5       68.87       52.90      1.79 o
   5   9   5       15.32       10.67      0.87 o
   6   9   5        1.00        1.42      0.99 o
   7   9   5       12.99       10.14      1.16 o
  -3  10   5        5.59        4.54      2.19 o
  -2  10   5       14.32       15.05      1.46 o
  -1  10   5       13.85       18.07      2.36 o
   0  10   5        7.10        5.70      1.23 o
   1  10   5       20.39       20.39      1.27 o
   2  10   5      171.81      184.43      3.45 o
   3  10   5       21.03       23.97      1.37 o
   4  10   5        1.83        2.96      0.80 o
   5  10   5        4.69        4.05      0.85 o
   6  10   5       11.56       19.67      1.10 o
  -1  11   5        1.81        2.48      1.09 o
   0  11   5        0.83        0.69      1.11 o
   1  11   5       16.43       12.24      1.53 o
   2  11   5        4.74        5.59      1.28 o
   3  11   5        0.80       -0.93      0.93 o
   4  11   5        0.44        0.26      0.94 o
   5  11   5        0.01        0.00      0.72 o
  -2  -9   6        0.69        4.64      1.90 o
  -1  -9   6        2.18        1.01      1.62 o
   0  -9   6        0.04        1.07      1.66 o
   1  -9   6        1.35        0.65      1.74 o
  -4  -8   6       57.16       63.62      5.50 o
  -3  -8   6        8.55        4.48      1.62 o
  -2  -8   6       27.97       26.26      2.72 o
  -1  -8   6       20.35       14.61      2.33 o
   0  -8   6        0.65        1.22      1.48 o
   1  -8   6        0.07        2.27      1.72 o
   2  -8   6        5.65        1.13      1.88 o
   3  -8   6        0.95       -0.77      1.82 o
  -5  -7   6        0.46        0.24      0.60 o
  -4  -7   6        0.42        0.04      0.60 o
  -3  -7   6        0.85        0.94      0.61 o
  -2  -7   6        0.20        0.95      0.52 o
  -1  -7   6       31.40       41.40      1.58 o
   0  -7   6       55.69       46.07      3.57 o
   1  -7   6       83.51       93.55      5.01 o
   2  -7   6       39.74       46.45      3.61 o
   3  -7   6        0.02       -0.47      1.58 o
   4  -7   6        3.58        7.52      2.23 o
  -6  -6   6        1.80        3.02      0.64 o
  -5  -6   6       20.57       20.25      1.02 o
  -4  -6   6        0.25        0.01      0.54 o
  -3  -6   6       37.50       34.13      1.29 o
  -2  -6   6      134.60      109.30      1.89 o
  -1  -6   6        5.30        4.06      0.54 o
   0  -6   6        3.92        2.64      0.56 o
   1  -6   6       13.71       19.66      1.01 o
   2  -6   6      137.02      119.82      2.95 o
   3  -6   6       80.12       77.22      2.37 o
   4  -6   6       12.84       18.58      2.55 o
   5  -6   6        3.92        1.82      1.62 o
  -7  -5   6        2.11        2.01      0.74 o
  -6  -5   6        3.77        1.69      0.55 o
  -5  -5   6        0.44        0.11      0.49 o
  -4  -5   6       37.98       35.86      1.24 o
  -3  -5   6       38.46       35.02      0.94 o
  -2  -5   6       15.07       15.36      0.66 o
  -1  -5   6        7.30        9.56      0.65 o
   0  -5   6        4.32        4.07      0.51 o
   1  -5   6        2.22        1.94      0.53 o
   2  -5   6       16.14       17.11      1.06 o
   3  -5   6        1.78       -0.33      0.52 o
   4  -5   6        2.39        2.08      0.66 o
   5  -5   6       29.53       34.09      3.00 o
   6  -5   6       35.94       38.79      3.36 o
  -7  -4   6       42.10       49.57      3.08 o
  -6  -4   6        3.78        3.28      0.56 o
  -5  -4   6       18.55       20.26      0.94 o
  -4  -4   6      214.78      210.08      3.57 o
  -3  -4   6        1.69        0.94      0.34 o
  -2  -4   6       21.51       17.31      0.66 o
  -1  -4   6       86.21       87.76      1.52 o
   0  -4   6       51.25       78.19      1.74 o
   1  -4   6       94.41       82.54      1.63 o
   2  -4   6      635.24      658.76      9.33 o
   3  -4   6        1.25        1.49      0.52 o
   4  -4   6        2.59        4.00      0.50 o
   5  -4   6       22.48       22.90      1.29 o
   6  -4   6        0.02       -0.65      0.65 o
   7  -4   6        0.11       -0.63      1.26 o
  -7  -3   6       14.13       13.03      1.62 o
  -6  -3   6        5.59        5.36      0.59 o
  -5  -3   6       50.17       50.32      1.37 o
  -4  -3   6        2.61        2.41      0.33 o
  -3  -3   6       90.82       90.54      1.47 o
  -2  -3   6       10.00       13.00      0.58 o
  -1  -3   6        8.20        5.29      0.40 o
   0  -3   6       63.73       42.63      1.16 o
   1  -3   6      136.63      133.37      4.37 o
   2  -3   6       31.10       32.81      1.06 o
   3  -3   6      174.33      169.49      2.95 o
   4  -3   6        4.68        2.14      0.49 o
   5  -3   6        0.48        0.85      0.35 o
   6  -3   6        1.88        0.08      0.59 o
   7  -3   6        0.29       -0.70      0.70 o
  -8  -2   6       47.14       49.94      1.83 o
  -7  -2   6        5.13        4.32      0.74 o
  -6  -2   6        1.84        2.17      0.49 o
  -5  -2   6        0.23       -0.05      0.52 o
  -4  -2   6      236.85      245.35      3.06 o
  -3  -2   6      256.50      238.50      3.01 o
  -2  -2   6       30.57       29.77      0.75 o
  -1  -2   6      158.47      169.90      2.32 o
   0  -2   6     1637.95     1669.10     19.74 o
   1  -2   6      401.10      367.64      5.34 o
   2  -2   6        0.31        0.61      0.28 o
   3  -2   6      340.08      352.94      4.22 o
   4  -2   6       62.08       48.12      0.99 o
   5  -2   6        2.44        2.73      0.34 o
   6  -2   6      226.83      227.03      4.40 o
   7  -2   6       55.62       52.24      2.09 o
   8  -2   6        0.72       -0.69      0.69 o
  -8  -1   6        0.09       -0.24      0.85 o
  -7  -1   6       45.20       50.80      1.74 o
  -6  -1   6       17.43       18.31      0.85 o
  -5  -1   6       33.05       32.10      1.04 o
  -4  -1   6       17.10       17.75      0.58 o
  -3  -1   6      965.79     1023.87     11.18 o
  -2  -1   6      143.54      163.91      2.19 o
  -1  -1   6        0.16        0.29      0.24 o
   0  -1   6     2056.61     2145.11     25.33 o
   1  -1   6       17.05       15.72      1.48 o
   2  -1   6       32.03       28.52      0.70 o
   3  -1   6       28.09       18.68      0.59 o
   4  -1   6        6.07        2.57      0.30 o
   5  -1   6       13.47       11.52      0.47 o
   6  -1   6       12.83        9.05      0.62 o
   7  -1   6       18.39       15.49      1.09 o
   8  -1   6       91.38       78.25      4.33 o
  -8   0   6        4.64        4.06      1.10 o
  -7   0   6       16.50       18.15      1.42 o
  -6   0   6       35.78       28.96      2.75 o
  -5   0   6        0.38       -0.33      0.38 o
  -4   0   6       78.38       70.97      1.19 o
  -3   0   6      346.39      333.95      4.10 o
  -2   0   6      423.68      427.28      4.93 o
  -1   0   6      558.92      522.08      5.91 o
   0   0   6      561.76      565.99      5.95 o
   1   0   6     1131.71     1219.66     12.25 o
   2   0   6       89.56       86.06      1.19 o
   3   0   6       36.06       27.34      0.58 o
   4   0   6       67.16       68.73      1.10 o
   5   0   6       53.48       47.08      1.01 o
   6   0   6      304.03      307.42      4.56 o
   7   0   6        1.09        1.81      0.60 o
   8   0   6      138.49      138.22      3.51 o
   9   0   6       36.71       40.34      1.80 o
  -8   1   6        9.90       17.73      1.99 o
  -7   1   6       31.49       33.99      2.37 o
  -6   1   6       15.46       11.67      1.42 o
  -5   1   6      104.91      101.17      2.42 o
  -4   1   6      310.20      310.62      4.12 o
  -3   1   6        5.45        6.41      0.39 o
  -2   1   6     1299.27     1295.88     13.99 o
  -1   1   6        1.08        0.33      0.19 o
   0   1   6        3.58        5.34      0.26 o
   1   1   6     3696.85     3764.03     32.47 o
   2   1   6       85.02      129.57      1.50 o
   3   1   6       13.19       27.17      0.74 o
   4   1   6       39.22       51.13      0.91 o
   5   1   6      172.15      155.09      2.48 o
   6   1   6       35.62       33.73      0.91 o
   7   1   6       12.08       10.97      1.11 o
   8   1   6        0.96        0.17      0.46 o
   9   1   6       12.34       10.42      0.95 o
  -7   2   6        1.19        1.56      1.09 o
  -6   2   6        5.69        5.51      1.22 o
  -5   2   6      113.61      117.69      4.11 o
  -4   2   6        6.18        6.05      0.57 o
  -3   2   6        4.56        4.70      0.40 o
  -2   2   6       56.10       62.32      1.09 o
  -1   2   6       15.06       16.30      0.53 o
   0   2   6      837.51      918.16      9.32 o
   1   2   6      499.11      543.24      4.95 o
   2   2   6      884.14      992.55      9.27 o
   3   2   6       78.76       79.46      1.08 o
   4   2   6      101.02       96.40      1.51 o
   5   2   6        1.00        1.71      0.25 o
   6   2   6       17.98       14.66      0.60 o
   7   2   6        5.97        6.22      0.81 o
   8   2   6       93.74       90.95      2.33 o
   9   2   6        0.73        1.17      0.64 o
  -7   3   6       24.00       23.73      2.23 o
  -6   3   6       87.85       87.89      4.05 o
  -5   3   6      247.26      246.21      6.64 o
  -4   3   6       64.07       59.65      1.33 o
  -3   3   6      685.59      680.10      9.79 o
  -2   3   6       12.95        7.95      0.45 o
  -1   3   6      350.80      362.23      4.23 o
   0   3   6      387.02      332.65      4.31 o
   1   3   6      300.53      264.56      2.93 o
   2   3   6      141.36      138.14      1.69 o
   3   3   6      303.48      277.87      3.26 o
   4   3   6       86.49       92.76      1.92 o
   5   3   6      112.37      104.20      1.78 o
   6   3   6      122.56      125.24      2.06 o
   7   3   6        0.04        1.37      0.38 o
   8   3   6       14.35       20.68      0.82 o
   9   3   6        0.13       -0.51      0.51 o
  -6   4   6       20.52       23.00      2.23 o
  -5   4   6       93.08       92.41      3.43 o
  -4   4   6      163.26      160.32      2.71 o
  -3   4   6       53.33       48.08      1.11 o
  -2   4   6        0.23        0.36      0.33 o
  -1   4   6      639.81      641.80      7.13 o
   0   4   6      386.19      361.02      4.60 o
   1   4   6      193.10      220.66      2.36 o
   2   4   6      171.14      192.67      2.24 o
   3   4   6      185.18      196.36      2.26 o
   4   4   6      193.42      203.08      3.10 o
   5   4   6       56.32       48.07      1.27 o
   6   4   6        4.60        5.31      0.54 o
   7   4   6       20.32       20.80      0.92 o
   8   4   6        3.66        2.61      0.61 o
   9   4   6       21.83       17.57      0.93 o
  -6   5   6       45.91       45.30      3.57 o
  -5   5   6       23.57       21.37      1.81 o
  -4   5   6      247.03      278.56      3.93 o
  -3   5   6        0.04       -0.10      0.40 o
  -2   5   6      247.14      244.17      3.50 o
  -1   5   6      338.85      341.84      3.82 o
   0   5   6      523.69      545.82      6.21 o
   1   5   6      397.73      411.26      4.16 o
   2   5   6      507.83      522.44      6.01 o
   3   5   6       99.14      119.74      1.53 o
   4   5   6        0.48        3.38      0.38 o
   5   5   6      166.77      169.03      3.18 o
   6   5   6       10.81       20.37      0.88 o
   7   5   6        4.51        9.56      1.70 o
   8   5   6        4.98        6.49      0.68 o
   9   5   6       20.64       27.88      1.24 o
  -6   6   6       20.36       20.77      2.72 o
  -5   6   6       24.43       21.52      2.66 o
  -4   6   6       94.13       81.75      2.53 o
  -3   6   6       58.29       58.22      1.53 o
  -2   6   6        0.90        2.31      0.45 o
  -1   6   6       64.05       60.99      1.37 o
   0   6   6       56.17       61.44      1.15 o
   1   6   6       27.87       22.88      0.63 o
   2   6   6       26.88       27.57      0.77 o
   3   6   6       36.38       42.13      0.90 o
   4   6   6        2.59        1.23      0.34 o
   5   6   6       14.57       10.01      0.48 o
   6   6   6       11.58       10.38      0.95 o
   7   6   6       24.34       24.08      1.74 o
   8   6   6       40.94       50.56      1.77 o
  -5   7   6        9.02       10.98      2.33 o
  -4   7   6       20.71       21.02      1.64 o
  -3   7   6        1.18        1.16      0.71 o
  -2   7   6       29.00       28.67      1.38 o
  -1   7   6       94.01       95.46      2.05 o
   0   7   6       27.92       23.59      1.22 o
   1   7   6      196.08      186.20      2.87 o
   2   7   6      108.01      112.16      1.80 o
   3   7   6        4.19        0.22      0.32 o
   4   7   6        0.12       -0.34      0.34 o
   5   7   6        8.19       11.96      0.56 o
   6   7   6      328.68      291.39      8.27 o
   7   7   6        0.03       -0.32      0.63 o
   8   7   6        4.28        2.69      0.74 o
  -5   8   6        1.98        2.72      2.11 o
  -4   8   6       10.40       13.64      2.37 o
  -3   8   6       24.15       24.42      2.72 o
  -2   8   6       20.48       20.40      1.02 o
  -1   8   6       37.18       36.76      1.32 o
   0   8   6      220.16      230.13      3.63 o
   1   8   6      214.08      218.23      3.71 o
   2   8   6        1.02        0.11      0.45 o
   3   8   6        8.47        4.31      0.45 o
   4   8   6       69.92       74.12      1.73 o
   5   8   6        0.43        1.58      0.56 o
   6   8   6       63.40       79.32      2.64 o
   7   8   6        1.85        0.15      0.68 o
   8   8   6       49.59       53.84      2.14 o
  -4   9   6       13.13        8.63      2.35 o
  -3   9   6       14.04       13.68      1.57 o
  -2   9   6        0.00        0.02      0.88 o
  -1   9   6       43.70       38.24      1.98 o
   0   9   6      146.91      128.19      2.25 o
   1   9   6        0.35       -0.47      0.54 o
   2   9   6       28.95       18.97      0.97 o
   3   9   6        3.91        3.16      0.74 o
   4   9   6       21.40       16.43      1.08 o
   5   9   6        2.85        2.93      0.67 o
   6   9   6      100.38       86.77      2.92 o
   7   9   6        0.02        0.38      0.80 o
  -3  10   6        9.75        8.88      2.55 o
  -2  10   6       21.96       16.53      3.85 o
  -1  10   6        0.07        0.33      0.91 o
   0  10   6       76.77       68.89      3.60 o
   1  10   6       26.15       27.81      1.50 o
   2  10   6       52.23       46.92      1.99 o
   3  10   6       97.93       83.32      2.44 o
   4  10   6        8.95        7.24      0.94 o
   5  10   6        1.58        4.13      0.79 o
   6  10   6        3.51        5.05      0.73 o
  -1  11   6        0.04        0.69      1.02 o
   0  11   6       19.76       18.14      1.74 o
   1  11   6       33.81       41.88      2.41 o
   2  11   6        7.97        9.59      1.63 o
   3  11   6        0.17        0.23      0.99 o
   4  11   6        0.56        2.18      1.00 o
   5  11   6        4.47        2.72      0.86 o
  -3  -8   7       16.62       16.66      2.33 o
  -2  -8   7        6.96        2.49      1.70 o
  -1  -8   7        6.02        4.26      1.86 o
   0  -8   7        2.47        2.25      1.78 o
   1  -8   7       30.90       28.88      3.08 o
   2  -8   7        2.83        4.70      2.09 o
  -5  -7   7        0.56        0.48      1.00 o
  -4  -7   7        0.07       -0.93      0.93 o
  -3  -7   7        3.46        1.66      1.02 o
  -2  -7   7        5.96        4.55      1.01 o
  -1  -7   7        1.86        1.76      1.46 o
   0  -7   7       31.94       21.38      2.53 o
   1  -7   7       25.37       28.53      2.86 o
   2  -7   7      110.56      101.84      5.51 o
   3  -7   7        0.71        2.03      1.84 o
   4  -7   7        1.39       -0.91      1.64 o
  -6  -6   7        2.96        4.79      0.85 o
  -5  -6   7       24.15       21.10      1.46 o
  -4  -6   7       72.81       70.65      1.93 o
  -3  -6   7       12.54       17.98      1.02 o
  -2  -6   7      114.69      127.15      2.16 o
  -1  -6   7        0.77        2.10      0.54 o
   0  -6   7      340.83      346.04      5.57 o
   1  -6   7      113.83      141.77      2.93 o
   2  -6   7       65.16       52.29      3.69 o
   3  -6   7        0.01       -0.53      1.48 o
   4  -6   7        1.80        5.29      1.88 o
   5  -6   7       15.61       12.83      2.57 o
  -6  -5   7        4.91        2.94      0.65 o
  -5  -5   7       10.84       12.06      0.87 o
  -4  -5   7       68.93       69.31      1.83 o
  -3  -5   7       60.37       56.84      1.42 o
  -2  -5   7        9.13        7.11      0.56 o
  -1  -5   7       14.22       12.78      0.73 o
   0  -5   7       10.85       11.05      0.79 o
   1  -5   7       61.60       53.48      1.41 o
   2  -5   7       86.22       77.87      2.29 o
   3  -5   7        9.76       12.47      0.92 o
   4  -5   7        0.28       -0.65      0.65 o
   5  -5   7        9.56        3.16      1.84 o
   6  -5   7        0.16       -1.40      1.48 o
  -7  -4   7       10.96       10.11      1.03 o
  -6  -4   7       19.05       21.78      1.04 o
  -5  -4   7       34.39       29.37      1.32 o
  -4  -4   7       98.46      101.60      2.41 o
  -3  -4   7        0.07       -0.14      0.34 o
  -2  -4   7       36.14       31.19      0.92 o
  -1  -4   7      104.52      113.28      1.87 o
   0  -4   7       54.03       45.11      1.92 o
   1  -4   7       56.43       57.64      1.38 o
   2  -4   7       87.17      100.00      6.17 o
   3  -4   7      197.94      182.91      3.32 o
   4  -4   7      203.92      207.81      3.20 o
   5  -4   7      166.36      190.72      5.32 o
   6  -4   7        6.53        7.12      1.21 o
  -7  -3   7        4.18        6.68      0.88 o
  -6  -3   7       30.53       32.60      1.20 o
  -5  -3   7       14.18       11.49      0.77 o
  -4  -3   7       57.36       57.84      1.55 o
  -3  -3   7       73.72       69.58      1.31 o
  -2  -3   7      154.40      153.53      2.23 o
  -1  -3   7      219.18      249.40      3.25 o
   0  -3   7      173.60      169.96      2.96 o
   1  -3   7      460.49      460.59      6.00 o
   2  -3   7      252.27      263.61      3.76 o
   3  -3   7       10.36       14.33      0.78 o
   4  -3   7        0.29        1.37      0.43 o
   5  -3   7      152.77      157.50      3.49 o
   6  -3   7       28.52       25.96      1.39 o
   7  -3   7        0.76        0.73      0.82 o
  -7  -2   7        0.02        0.08      0.66 o
  -6  -2   7       27.21       29.08      1.12 o
  -5  -2   7       84.23       81.29      1.85 o
  -4  -2   7        0.00        0.39      0.32 o
  -3  -2   7      602.59      584.73      6.71 o
  -2  -2   7      340.68      317.60      3.91 o
  -1  -2   7        6.13        4.79      0.46 o
   0  -2   7      177.36      166.97      2.57 o
   1  -2   7      390.69      387.34      5.68 o
   2  -2   7        0.02       -0.07      0.33 o
   3  -2   7      464.70      471.97      6.01 o
   4  -2   7      151.35      156.26      2.23 o
   5  -2   7        0.38        0.55      0.32 o
   6  -2   7        2.37        4.62      0.74 o
   7  -2   7       39.30       41.08      1.91 o
   8  -2   7        3.02        0.90      0.84 o
  -7  -1   7        1.94        1.00      0.87 o
  -6  -1   7       48.57       45.20      1.37 o
  -5  -1   7       40.45       37.69      1.21 o
  -4  -1   7        0.05        0.17      0.29 o
  -3  -1   7      334.24      340.84      4.13 o
  -2  -1   7      203.43      209.60      2.74 o
  -1  -1   7      332.87      321.39      3.90 o
   0  -1   7      775.55      739.91      9.10 o
   1  -1   7      118.79      135.19      2.35 o
   2  -1   7       77.06       70.78      1.24 o
   3  -1   7      138.14      131.21      1.74 o
   4  -1   7      101.41      116.01      1.74 o
   5  -1   7      168.78      150.99      2.09 o
   6  -1   7       26.44       25.48      1.17 o
   7  -1   7        0.00       -0.41      0.77 o
   8  -1   7        8.90        9.95      2.98 o
  -7   0   7        2.33        1.68      0.91 o
  -6   0   7        8.05        8.29      0.84 o
  -5   0   7       12.48       14.18      0.81 o
  -4   0   7       11.00       13.20      0.54 o
  -3   0   7       99.01      118.14      1.76 o
  -2   0   7      115.37      124.63      1.83 o
  -1   0   7      159.42      187.20      2.46 o
   0   0   7      247.11      307.27      4.08 o
   1   0   7      138.12      161.87      2.41 o
   2   0   7       13.29        8.21      0.38 o
   3   0   7       23.48       32.86      0.70 o
   4   0   7       86.16       94.41      1.45 o
   5   0   7      239.19      240.47      3.35 o
   6   0   7       50.23       52.62      1.54 o
   7   0   7       18.03       22.44      1.26 o
   8   0   7       38.12       35.94      1.78 o
  -7   1   7       36.35       36.09      2.21 o
  -6   1   7        4.55        5.76      1.01 o
  -5   1   7      652.00      659.23     11.00 o
  -4   1   7       89.41       88.02      1.59 o
  -3   1   7      267.46      260.75      3.29 o
  -2   1   7     2158.05     2249.14     23.99 o
  -1   1   7     2434.76     2494.34     26.54 o
   0   1   7       62.77       75.27      1.23 o
   1   1   7     1065.11     1103.27      9.81 o
   2   1   7      704.15      683.21      7.00 o
   3   1   7      104.58      114.62      1.63 o
   4   1   7     1297.80     1361.23     14.58 o
   5   1   7      408.87      410.60      4.74 o
   6   1   7        9.39       10.49      0.48 o
   7   1   7      100.93      112.22      3.31 o
   8   1   7      167.36      169.08      4.01 o
   9   1   7       10.91       12.40      1.05 o
  -7   2   7       12.20       12.42      2.16 o
  -6   2   7        0.15       -0.18      1.07 o
  -5   2   7       84.82       82.27      2.40 o
  -4   2   7       32.15       37.75      1.01 o
  -3   2   7       59.24       66.54      1.34 o
  -2   2   7      237.74      261.79      3.26 o
  -1   2   7       43.00       51.35      0.99 o
   0   2   7      599.87      653.98      7.31 o
   1   2   7       14.25       16.19      0.74 o
   2   2   7      248.72      276.13      2.88 o
   3   2   7      233.19      261.25      2.91 o
   4   2   7       54.94       45.76      0.91 o
   5   2   7      205.82      214.59      3.29 o
   6   2   7       62.55       56.59      1.27 o
   7   2   7        7.49        5.94      0.58 o
   8   2   7       15.51       16.61      0.86 o
   9   2   7      131.78      112.42      3.68 o
  -6   3   7      155.87      149.12      5.74 o
  -5   3   7      116.90      124.17      3.52 o
  -4   3   7      109.31      109.02      1.94 o
  -3   3   7      231.78      217.65      2.86 o
  -2   3   7     1014.98     1036.10     11.33 o
  -1   3   7       48.92       62.44      1.12 o
   0   3   7     1596.02     1646.65     17.69 o
   1   3   7      364.23      354.37      3.40 o
   2   3   7       61.27       53.71      0.95 o
   3   3   7     1256.56     1282.83     12.01 o
   4   3   7      432.43      449.39      5.63 o
   5   3   7       57.42       53.73      1.03 o
   6   3   7      251.83      244.96      3.68 o
   7   3   7      321.70      335.98      5.56 o
   8   3   7       32.78       33.88      1.36 o
   9   3   7       97.85       95.74      2.52 o
  -6   4   7       17.03       20.57      1.62 o
  -5   4   7        0.56        0.73      1.07 o
  -4   4   7       53.02       45.98      1.18 o
  -3   4   7        3.76        3.30      0.44 o
  -2   4   7        1.76        1.53      0.46 o
  -1   4   7       23.57       33.38      0.89 o
   0   4   7       32.75       20.16      0.70 o
   1   4   7      285.19      295.81      3.09 o
   2   4   7        3.57        2.73      0.29 o
   3   4   7       46.24       56.52      1.00 o
   4   4   7       12.33       14.17      0.64 o
   5   4   7      187.47      174.98      2.44 o
   6   4   7        9.00       11.73      0.65 o
   7   4   7      170.59      166.13      4.83 o
   8   4   7      119.76      118.82      2.42 o
   9   4   7       39.34       43.60      1.40 o
  -6   5   7       26.23       27.58      2.88 o
  -5   5   7       24.41       24.60      1.76 o
  -4   5   7       11.02       16.61      1.68 o
  -3   5   7      205.37      217.20      3.81 o
  -2   5   7       74.07       81.26      1.82 o
  -1   5   7      448.94      442.01      5.72 o
   0   5   7       39.80       50.87      1.23 o
   1   5   7       63.74       48.73      1.04 o
   2   5   7        8.59        3.75      0.32 o
   3   5   7      232.65      274.86      3.11 o
   4   5   7       17.13       10.84      0.52 o
   5   5   7     1282.59     1273.81     15.22 o
   6   5   7       58.84       74.90      1.84 o
   7   5   7       55.20       47.56      1.71 o
   8   5   7       68.83       70.46      2.27 o
   9   5   7        0.28        0.96      0.64 o
  -6   6   7       36.49       33.12      3.32 o
  -5   6   7       39.69       38.89      3.51 o
  -4   6   7        0.43       -0.52      0.52 o
  -3   6   7       11.45        9.49      0.91 o
  -2   6   7       53.93       46.68      1.45 o
  -1   6   7       43.95       38.38      1.34 o
   0   6   7       14.76       12.96      0.80 o
   1   6   7       15.03       13.65      0.54 o
   2   6   7        4.94        7.24      0.46 o
   3   6   7      174.27      195.45      2.36 o
   4   6   7       32.48       31.92      0.79 o
   5   6   7      347.71      391.80      5.07 o
   6   6   7       92.50       93.87      2.99 o
   7   6   7        5.52        3.60      0.72 o
   8   6   7        0.18        0.58      0.62 o
  -5   7   7       13.54       17.39      2.57 o
  -4   7   7        0.10       -0.73      1.56 o
  -3   7   7       13.21        9.42      0.97 o
  -2   7   7        4.67        4.77      0.62 o
  -1   7   7       87.24       97.43      1.71 o
   0   7   7      135.06      127.84      2.33 o
   1   7   7       30.92       30.87      0.79 o
   2   7   7       10.91       15.40      0.77 o
   3   7   7       51.30       50.38      1.17 o
   4   7   7      487.76      465.72      6.10 o
   5   7   7       69.93       78.77      1.88 o
   6   7   7        0.70       -0.57      0.62 o
   7   7   7       20.65       17.33      1.21 o
   8   7   7       49.39       58.58      2.73 o
  -4   8   7       18.69       17.75      2.59 o
  -3   8   7        4.43        2.55      1.76 o
  -2   8   7        7.61        5.74      0.85 o
  -1   8   7        0.05        0.41      0.44 o
   0   8   7       58.69       54.86      1.87 o
   1   8   7       25.92       18.81      0.94 o
   2   8   7        5.23        6.22      0.89 o
   3   8   7        0.02       -0.27      0.38 o
   4   8   7       11.71        4.45      0.75 o
   5   8   7        0.03        1.18      0.57 o
   6   8   7        2.33        6.57      1.37 o
   7   8   7       20.61       14.82      1.19 o
   8   8   7        0.11       -0.51      0.74 o
  -4   9   7        4.60        4.34      2.21 o
  -3   9   7       16.09       16.70      2.61 o
  -2   9   7        9.85        9.00      1.53 o
  -1   9   7       27.09       28.72      1.49 o
   0   9   7        9.17       12.61      0.77 o
   1   9   7       48.69       47.02      1.53 o
   2   9   7       46.70       45.16      1.44 o
   3   9   7        3.35        1.71      0.68 o
   4   9   7       21.60       16.10      1.08 o
   5   9   7        9.65        6.67      0.78 o
   6   9   7      116.50      122.44      2.68 o
   7   9   7        3.50        2.47      0.92 o
  -2  10   7       40.61       44.08      2.26 o
  -1  10   7       37.63       38.08      2.58 o
   0  10   7        0.43       -0.66      0.94 o
   1  10   7       61.63       59.94      2.62 o
   2  10   7        2.40        2.90      0.88 o
   3  10   7       35.42       35.58      1.83 o
   4  10   7       32.59       31.95      1.52 o
   5  10   7       26.65       26.27      1.37 o
   6  10   7        9.23       11.84      0.90 o
  -1  11   7        0.00        0.74      1.04 o
   0  11   7       53.00       53.67      2.64 o
   1  11   7        9.94        8.04      1.37 o
   2  11   7        1.97        1.57      1.29 o
   3  11   7        0.43        0.92      1.05 o
   4  11   7        4.26        1.47      1.02 o
   5  11   7       12.77       18.27      1.25 o
  -2  -8   8        3.71        4.01      1.80 o
  -1  -8   8       10.17       15.73      2.55 o
   0  -8   8        0.68        0.34      1.58 o
   1  -8   8       25.03       24.95      3.04 o
  -4  -7   8        1.17        1.09      1.11 o
  -3  -7   8        0.00        1.09      1.05 o
  -2  -7   8       33.74       34.76      3.06 o
  -1  -7   8        3.40        4.13      1.78 o
   0  -7   8        6.01        7.54      1.95 o
   1  -7   8        3.12        0.63      1.64 o
   2  -7   8       37.37       37.35      3.53 o
   3  -7   8        4.70        2.43      1.91 o
  -5  -6   8        9.05       12.26      1.44 o
  -4  -6   8        7.45        8.04      1.01 o
  -3  -6   8        0.31        0.91      0.77 o
  -2  -6   8        7.48       10.52      0.77 o
  -1  -6   8       61.33       48.27      1.59 o
   0  -6   8       27.96       23.51      2.55 o
   1  -6   8       32.63       15.08      2.31 o
   2  -6   8       23.24       19.86      2.57 o
   3  -6   8        1.31        0.51      1.64 o
   4  -6   8        4.13        0.08      1.76 o
   5  -6   8       73.17       77.90      5.15 o
  -6  -5   8       48.71       56.38      2.01 o
  -5  -5   8        9.82       11.97      1.01 o
  -4  -5   8       70.21       65.08      1.84 o
  -3  -5   8       14.55       12.82      0.94 o
  -2  -5   8       70.82       59.53      1.38 o
  -1  -5   8      277.76      256.10      4.39 o
   0  -5   8        7.32        9.95      0.81 o
   1  -5   8        0.54        1.61      0.54 o
   2  -5   8        2.54        0.49      0.56 o
   3  -5   8       12.48       11.33      1.09 o
   4  -5   8        1.22        3.87      1.84 o
   5  -5   8       70.47       59.40      4.26 o
   6  -5   8        0.89       -1.70      1.70 o
  -6  -4   8        4.24        3.56      0.69 o
  -5  -4   8       47.33       48.71      1.56 o
  -4  -4   8       52.61       57.44      1.68 o
  -3  -4   8       41.22       30.57      0.97 o
  -2  -4   8       92.34       90.75      1.68 o
  -1  -4   8      254.91      290.54      3.84 o
   0  -4   8       65.87       87.57      2.05 o
   1  -4   8      286.68      287.91      4.20 o
   2  -4   8      202.61      226.18      4.56 o
   3  -4   8        4.75        6.69      0.86 o
   4  -4   8       89.33       99.54      2.32 o
   5  -4   8       70.84       87.07      3.26 o
   6  -4   8       11.20       10.64      2.13 o
  -7  -3   8        5.22        3.67      0.67 o
  -6  -3   8        0.25        0.15      0.60 o
  -5  -3   8        5.63        5.74      0.69 o
  -4  -3   8       32.45       31.73      2.12 o
  -3  -3   8        8.57        6.02      0.51 o
  -2  -3   8       33.79       37.47      0.99 o
  -1  -3   8      116.20      124.54      1.99 o
   0  -3   8       34.41       32.29      1.22 o
   1  -3   8      238.08      236.50      3.50 o
   2  -3   8       36.59       34.15      1.09 o
   3  -3   8       43.47       36.16      1.29 o
   4  -3   8      172.90      153.04      2.91 o
   5  -3   8       36.78       42.62      1.75 o
   6  -3   8       64.30       57.74      2.02 o
   7  -3   8       21.59       24.46      2.45 o
  -7  -2   8       34.41       31.69      1.24 o
  -6  -2   8        0.60       -0.03      0.54 o
  -5  -2   8       81.21       88.58      2.06 o
  -4  -2   8       84.10       90.99      2.04 o
  -3  -2   8       24.70       30.30      0.88 o
  -2  -2   8       55.63       55.47      1.18 o
  -1  -2   8      392.87      391.36      4.77 o
   0  -2   8       25.96       37.37      1.06 o
   1  -2   8       59.27       57.81      1.45 o
   2  -2   8      214.67      227.35      3.33 o
   3  -2   8        0.49        1.41      0.46 o
   4  -2   8        1.43        1.60      0.48 o
   5  -2   8        2.62        4.24      0.58 o
   6  -2   8       41.32       53.26      1.83 o
   7  -2   8       46.39       46.22      2.11 o
  -7  -1   8        3.45        3.51      0.67 o
  -6  -1   8       20.66       20.50      1.03 o
  -5  -1   8      143.75      142.98      2.78 o
  -4  -1   8      296.58      294.56      3.73 o
  -3  -1   8       10.98       13.01      0.59 o
  -2  -1   8       25.66       23.89      0.80 o
  -1  -1   8      232.24      227.56      2.99 o
   0  -1   8      674.75      725.31      9.03 o
   1  -1   8      239.82      229.81      3.67 o
   2  -1   8      836.79      868.40     10.56 o
   3  -1   8      425.23      419.30      4.93 o
   4  -1   8       80.38       77.81      1.38 o
   5  -1   8       31.46       33.00      1.01 o
   6  -1   8      257.27      253.50      4.82 o
   7  -1   8       34.81       29.91      1.61 o
   8  -1   8       21.59       22.17      2.67 o
  -7   0   8       23.18       25.44      1.83 o
  -6   0   8       34.77       31.81      1.44 o
  -5   0   8       78.55       79.91      1.93 o
  -4   0   8        0.16       -0.22      0.32 o
  -3   0   8       30.09       23.38      0.75 o
  -2   0   8        4.89        6.11      0.43 o
  -1   0   8      143.73      149.50      2.13 o
   0   0   8      155.75      179.01      2.71 o
   1   0   8        0.00        0.32      0.28 o
   2   0   8      696.03      746.07      7.71 o
   3   0   8      306.92      291.36      3.32 o
   4   0   8      641.24      676.29      7.61 o
   5   0   8       28.06       28.39      0.89 o
   6   0   8        2.89        3.77      0.50 o
   7   0   8        8.72       11.96      1.03 o
   8   0   8       50.72       43.10      2.63 o
  -7   1   8       13.71       16.66      2.19 o
  -6   1   8        0.36        0.12      1.02 o
  -5   1   8       33.38       34.51      1.48 o
  -4   1   8      125.40      120.67      2.06 o
  -3   1   8      115.12      121.11      1.87 o
  -2   1   8      120.44      105.66      1.67 o
  -1   1   8       54.90       39.13      0.90 o
   0   1   8       11.25       12.37      0.50 o
   1   1   8      170.72      132.49      1.90 o
   2   1   8     1608.45     1603.76     15.92 o
   3   1   8       32.22       45.62      1.31 o
   4   1   8      529.56      522.27      7.44 o
   5   1   8       73.51       61.60      1.41 o
   6   1   8        7.65        3.52      0.56 o
   7   1   8       40.83       45.76      1.72 o
   8   1   8       32.23       29.91      1.49 o
  -7   2   8       60.30       54.82      4.07 o
  -6   2   8       14.15       18.32      1.19 o
  -5   2   8        1.71        2.28      0.73 o
  -4   2   8      271.89      266.88      3.80 o
  -3   2   8      506.84      520.98      6.70 o
  -2   2   8      127.08      142.21      2.28 o
  -1   2   8        2.44        6.31      0.68 o
   0   2   8      188.12      212.09      4.39 o
   1   2   8      368.51      422.88      5.43 o
   2   2   8       73.06       88.98      1.54 o
   3   2   8        6.39        7.99      0.58 o
   4   2   8        9.03        7.31      0.40 o
   5   2   8      101.60       97.46      1.65 o
   6   2   8        0.55       -0.27      0.27 o
   7   2   8       15.93       17.67      1.02 o
   8   2   8       30.42       30.89      1.20 o
   9   2   8        0.14       -0.42      0.85 o
  -7   3   8        1.84        0.95      1.68 o
  -6   3   8        1.08        2.46      0.99 o
  -5   3   8       27.22       24.31      1.34 o
  -4   3   8      108.15      106.89      1.98 o
  -3   3   8       77.99       78.32      1.58 o
  -2   3   8      287.37      288.30      4.01 o
  -1   3   8      751.24      777.36      9.58 o
   0   3   8      590.42      564.69      7.97 o
   1   3   8        1.52       12.47      0.68 o
   2   3   8       45.13       37.58      0.77 o
   3   3   8      380.41      368.38      4.03 o
   4   3   8      455.15      414.81      4.79 o
   5   3   8      559.48      540.85      7.60 o
   6   3   8       49.92       49.37      1.23 o
   7   3   8       10.70        8.25      0.67 o
   8   3   8       71.91       72.99      2.34 o
   9   3   8       80.99       78.51      2.32 o
  -6   4   8        1.31        0.26      1.54 o
  -5   4   8       24.57       20.98      2.65 o
  -4   4   8      193.82      183.51      2.94 o
  -3   4   8      168.18      178.21      2.82 o
  -2   4   8        1.38        1.84      0.42 o
  -1   4   8      244.07      251.72      3.58 o
   0   4   8      203.12      207.80      3.00 o
   1   4   8       52.69       61.40      1.11 o
   2   4   8       17.91       24.25      0.68 o
   3   4   8      395.37      426.92      5.48 o
   4   4   8      167.79      169.06      2.85 o
   5   4   8      220.76      233.34      3.23 o
   6   4   8      205.68      216.34      3.42 o
   7   4   8      117.17      112.12      2.38 o
   8   4   8       61.03       68.29      1.75 o
   9   4   8       10.47       12.00      0.84 o
  -6   5   8        3.08        2.03      1.72 o
  -5   5   8       17.95       13.88      2.23 o
  -4   5   8        5.36       11.37      0.73 o
  -3   5   8        0.10       -0.05      0.40 o
  -2   5   8       72.76       82.14      2.09 o
  -1   5   8      453.40      479.43      7.02 o
   0   5   8       16.15       17.20      0.95 o
   1   5   8      568.00      585.72      8.24 o
   2   5   8      241.33      233.07      2.99 o
   3   5   8       38.92       45.09      0.93 o
   4   5   8      349.67      330.67      3.78 o
   5   5   8      309.55      300.89      5.49 o
   6   5   8      700.64      660.83     10.58 o
   7   5   8       18.88       16.34      0.93 o
   8   5   8        8.93        6.55      1.52 o
  -6   6   8        3.25        1.18      1.88 o
  -5   6   8       96.64       95.49      5.39 o
  -4   6   8       70.86       78.92      2.79 o
  -3   6   8        0.83        0.38      0.44 o
  -2   6   8       67.20       65.02      1.54 o
  -1   6   8      476.50      481.91      8.67 o
   0   6   8       61.09       52.49      1.36 o
   1   6   8       60.02       59.90      1.64 o
   2   6   8      207.32      208.26      2.83 o
   3   6   8        9.04       15.42      0.53 o
   4   6   8      783.07      787.62      8.90 o
   5   6   8      273.12      296.51      4.55 o
   6   6   8      369.34      357.41      7.53 o
   7   6   8        3.43        1.29      1.46 o
   8   6   8        1.60        0.64      0.69 o
  -5   7   8       11.02       14.79      2.68 o
  -4   7   8        2.18        2.41      1.70 o
  -3   7   8       13.78       15.94      1.45 o
  -2   7   8       15.07       15.01      0.82 o
  -1   7   8        0.00       -0.45      0.45 o
   0   7   8      177.67      177.43      2.83 o
   1   7   8        0.07       -0.06      0.33 o
   2   7   8      252.59      233.75      3.46 o
   3   7   8       37.92       27.62      0.87 o
   4   7   8      261.09      251.76      3.66 o
   5   7   8      272.33      257.05      4.12 o
   6   7   8        0.68       -0.55      0.82 o
   7   7   8        2.99        5.70      0.92 o
   8   7   8       41.11       35.98      2.33 o
  -4   8   8       14.52       19.31      2.76 o
  -3   8   8       38.06       39.74      3.53 o
  -2   8   8       36.07       35.45      2.51 o
  -1   8   8        0.89        0.98      0.47 o
   0   8   8      686.80      688.25      8.83 o
   1   8   8        4.43        5.82      0.95 o
   2   8   8      381.38      342.78      4.81 o
   3   8   8      326.30      336.94      4.80 o
   4   8   8       97.06      115.77      2.40 o
   5   8   8        7.87       10.57      0.74 o
   6   8   8      233.90      236.15      5.63 o
   7   8   8        0.85        0.26      0.71 o
   8   8   8        1.68        1.45      0.85 o
  -3   9   8        0.76       -0.20      1.68 o
  -2   9   8       32.64       33.68      1.71 o
  -1   9   8       86.25       85.54      2.29 o
   0   9   8      141.36      142.21      4.71 o
   1   9   8        4.73        4.46      0.75 o
   2   9   8       51.86       42.26      1.42 o
   3   9   8        5.80        4.04      0.80 o
   4   9   8      256.06      222.54      4.50 o
   5   9   8       26.74       23.10      1.25 o
   6   9   8        8.48       10.79      0.83 o
   7   9   8        7.68       10.10      1.21 o
  -2  10   8        2.68        2.50      1.10 o
  -1  10   8        0.96       -0.43      0.96 o
   0  10   8       68.90       68.46      2.84 o
   1  10   8       16.57       18.31      1.63 o
   2  10   8      105.03       90.32      4.27 o
   3  10   8        4.22        6.31      0.93 o
   4  10   8        9.59        8.82      0.98 o
   5  10   8        0.07       -0.68      0.89 o
   6  10   8        3.87        6.82      0.80 o
  -1  11   8        2.26        1.94      1.15 o
   0  11   8       29.34       27.74      2.70 o
   1  11   8       67.33       89.61      4.30 o
   2  11   8        7.26        4.08      1.95 o
   3  11   8        1.20        2.21      1.11 o
   4  11   8        0.07        0.23      0.99 o
   5  11   8        2.55        4.28      1.09 o
  -3  -7   9        0.32       -0.83      1.02 o
  -2  -7   9        3.18        2.03      1.68 o
  -1  -7   9       10.50        9.34      2.17 o
   0  -7   9       38.42       37.59      3.61 o
   1  -7   9        0.36       -0.32      1.64 o
   2  -7   9       23.72       24.44      3.02 o
  -4  -6   9       47.17       49.42      2.59 o
  -3  -6   9        2.40        4.52      1.26 o
  -2  -6   9       29.49       20.10      2.49 o
  -1  -6   9        6.78       10.44      1.99 o
   0  -6   9       10.25       12.81      2.17 o
   1  -6   9        9.02       11.31      2.21 o
   2  -6   9       23.48       27.16      2.98 o
   3  -6   9       83.48      100.87      5.59 o
   4  -6   9       45.25       56.48      4.44 o
  -5  -5   9        5.34        5.92      1.26 o
  -4  -5   9       71.80       70.85      2.36 o
  -3  -5   9       26.61       19.95      1.32 o
  -2  -5   9        3.38        5.26      0.66 o
  -1  -5   9        7.23        4.71      0.74 o
   0  -5   9       96.93       76.98      3.50 o
   1  -5   9        2.57        1.97      1.46 o
   2  -5   9       28.22       30.30      3.02 o
   3  -5   9       66.44       64.10      4.30 o
   4  -5   9        1.48        0.73      1.64 o
   5  -5   9       45.67       53.99      4.24 o
  -6  -4   9        1.12        1.47      0.82 o
  -5  -4   9        5.47        5.01      1.12 o
  -4  -4   9        0.81        3.24      0.70 o
  -3  -4   9      156.95      155.60      2.73 o
  -2  -4   9       62.21       54.36      1.44 o
  -1  -4   9        4.17        4.80      0.54 o
   0  -4   9       39.73       43.03      2.40 o
   1  -4   9       39.77       32.11      1.51 o
   2  -4   9       16.68       22.67      1.11 o
   3  -4   9      123.76      125.79      2.77 o
   4  -4   9       32.42       28.80      1.53 o
   5  -4   9       14.77        9.46      2.23 o
   6  -4   9      109.77      119.59      6.06 o
  -6  -3   9       79.49       82.80      2.14 o
  -5  -3   9        2.88        3.32      0.70 o
  -4  -3   9      141.57      123.86      2.65 o
  -3  -3   9      251.35      242.26      3.33 o
  -2  -3   9       28.51       38.43      1.08 o
  -1  -3   9      368.84      319.77      4.16 o
   0  -3   9      500.91      486.18      7.22 o
   1  -3   9       18.82       20.58      0.89 o
   2  -3   9      121.06      108.62      2.11 o
   3  -3   9      316.23      300.25      5.51 o
   4  -3   9       95.79      100.70      2.32 o
   5  -3   9       17.64       17.16      1.23 o
   6  -3   9       39.82       43.99      3.67 o
  -6  -2   9       61.99       61.63      1.80 o
  -5  -2   9       65.41       59.69      1.73 o
  -4  -2   9        3.65        5.34      0.72 o
  -3  -2   9      228.62      228.35      4.15 o
  -2  -2   9        5.89        5.17      0.50 o
  -1  -2   9      270.52      267.14      3.66 o
   0  -2   9       17.91       16.04      0.77 o
   1  -2   9        0.35       -0.37      0.37 o
   2  -2   9      583.48      568.78      7.33 o
   3  -2   9       69.21       82.62      1.73 o
   4  -2   9      122.53      129.39      2.59 o
   5  -2   9       17.12       20.55      1.22 o
   6  -2   9       41.91       54.19      1.94 o
   7  -2   9       26.69       23.25      2.25 o
  -6  -1   9       93.54       99.13      2.32 o
  -5  -1   9       65.17       65.93      2.18 o
  -4  -1   9      127.80      125.54      2.59 o
  -3  -1   9      447.49      466.91      5.62 o
  -2  -1   9       37.32       32.52      0.94 o
  -1  -1   9      718.69      676.82      7.79 o
   0  -1   9       89.52       98.04      2.67 o
   1  -1   9        2.23        4.14      0.95 o
   2  -1   9        0.08        1.01      0.36 o
   3  -1   9      123.13      106.94      1.92 o
   4  -1   9        7.76       10.51      0.69 o
   5  -1   9       36.77       35.22      1.43 o
   6  -1   9       13.27       10.76      1.07 o
   7  -1   9        1.72        1.13      0.77 o
   8  -1   9        7.34        7.90      2.50 o
  -7   0   9        0.43        0.46      0.98 o
  -6   0   9        0.48       -0.49      0.89 o
  -5   0   9        3.09        2.84      0.63 o
  -4   0   9       26.19       30.84      1.03 o
  -3   0   9        0.82        0.23      0.36 o
  -2   0   9      110.39      127.04      2.14 o
  -1   0   9        5.02        3.46      0.39 o
   0   0   9      236.39      236.88      3.12 o
   1   0   9      486.32      523.41      7.47 o
   2   0   9        0.15        0.34      0.30 o
   3   0   9        0.05        0.49      0.34 o
   4   0   9       38.34       36.11      1.04 o
   5   0   9        5.26        6.47      0.60 o
   6   0   9        0.12        0.11      0.49 o
   7   0   9       24.19       21.44      1.37 o
   8   0   9       10.81        9.59      1.11 o
  -7   1   9       44.65       44.42      3.85 o
  -6   1   9       27.87       29.67      1.53 o
  -5   1   9       58.29       51.66      1.86 o
  -4   1   9       18.18       15.78      0.74 o
  -3   1   9       27.81       29.55      0.89 o
  -2   1   9      258.70      242.90      3.21 o
  -1   1   9       12.00        8.19      0.49 o
   0   1   9      308.53      334.60      4.13 o
   1   1   9      413.59      372.99      4.51 o
   2   1   9       72.44       52.59      1.16 o
   3   1   9        0.39        0.53      0.30 o
   4   1   9      709.92      692.50      8.62 o
   5   1   9        2.59        0.86      0.42 o
   6   1   9        7.04        7.58      0.69 o
   7   1   9       32.96       34.46      1.59 o
   8   1   9       69.33       70.17      2.44 o
  -6   2   9       50.03       51.01      1.96 o
  -5   2   9      111.06      115.30      2.94 o
  -4   2   9       15.15       14.53      0.75 o
  -3   2   9       18.96       20.63      0.85 o
  -2   2   9       56.07       60.64      1.37 o
  -1   2   9        1.88        1.90      0.55 o
   0   2   9      714.61      773.52      9.57 o
   1   2   9        3.36        2.53      0.36 o
   2   2   9        1.52        0.47      0.29 o
   3   2   9       17.25       16.25      0.66 o
   4   2   9      100.49      103.83      1.78 o
   5   2   9       11.31        9.34      0.61 o
   6   2   9       75.75       69.20      1.63 o
   7   2   9        4.81        3.64      0.91 o
   8   2   9       29.35       24.84      1.38 o
  -6   3   9       60.07       60.82      4.17 o
  -5   3   9       39.60       39.79      1.70 o
  -4   3   9       23.00       29.40      1.04 o
  -3   3   9      105.82      111.55      3.19 o
  -2   3   9       18.85       14.30      0.79 o
  -1   3   9      191.56      193.84      2.94 o
   0   3   9      152.87      144.88      2.60 o
   1   3   9       36.04       24.14      0.78 o
   2   3   9        0.82        1.05      0.29 o
   3   3   9      457.84      443.38      5.20 o
   4   3   9      232.33      232.59      2.97 o
   5   3   9      300.44      292.26      3.99 o
   6   3   9       48.76       49.61      1.14 o
   7   3   9      109.93      121.48      2.64 o
   8   3   9       12.55       12.79      0.85 o
  -6   4   9       68.67       67.99      4.42 o
  -5   4   9        9.50        6.76      1.19 o
  -4   4   9      115.69      123.37      2.48 o
  -3   4   9        1.81        2.00      0.65 o
  -2   4   9       24.09       28.14      1.08 o
  -1   4   9      547.80      513.82      6.66 o
   0   4   9        3.13        3.21      0.54 o
   1   4   9       12.56        9.92      0.46 o
   2   4   9        0.05        2.55      0.32 o
   3   4   9       54.04       59.31      1.06 o
   4   4   9      244.76      250.03      3.15 o
   5   4   9        9.19       11.70      0.62 o
   6   4   9       57.29       47.81      0.95 o
   7   4   9       10.77       11.57      0.82 o
   8   4   9       40.46       40.92      2.68 o
  -6   5   9        8.48        7.15      1.51 o
  -5   5   9        0.13        0.93      1.52 o
  -4   5   9        2.01        1.14      0.53 o
  -3   5   9       12.60       12.19      0.85 o
  -2   5   9       23.27       26.32      0.97 o
  -1   5   9      191.91      196.22      3.05 o
   0   5   9        5.43        7.30      0.61 o
   1   5   9       25.49       30.77      0.93 o
   2   5   9      138.68      137.84      2.21 o
   3   5   9       20.53       28.03      0.84 o
   4   5   9       47.60       38.39      0.90 o
   5   5   9      173.82      167.65      2.72 o
   6   5   9      151.41      182.82      2.69 o
   7   5   9       20.11       23.51      1.11 o
   8   5   9      178.99      196.82      3.80 o
  -5   6   9       42.96       46.21      2.60 o
  -4   6   9       23.75       20.86      1.12 o
  -3   6   9       75.43       82.55      1.84 o
  -2   6   9       33.98       31.42      1.09 o
  -1   6   9       23.98       20.99      0.99 o
   0   6   9      237.41      223.48      3.71 o
   1   6   9      138.35      136.57      2.25 o
   2   6   9        4.12        5.55      0.60 o
   3   6   9      334.68      319.49      3.68 o
   4   6   9      153.40      150.08      2.19 o
   5   6   9       25.71       16.05      0.72 o
   6   6   9        0.22       -0.02      0.40 o
   7   6   9        3.21        0.53      0.69 o
   8   6   9       61.99       77.75      2.19 o
  -5   7   9       22.62       20.63      1.94 o
  -4   7   9        6.70        8.31      1.48 o
  -3   7   9       56.08       55.74      2.54 o
  -2   7   9        2.33        3.52      1.01 o
  -1   7   9      108.06      110.53      2.13 o
   0   7   9       81.28       83.24      1.76 o
   1   7   9      130.59      133.44      2.09 o
   2   7   9      151.36      163.06      2.81 o
   3   7   9       29.17       32.80      0.96 o
   4   7   9       71.19       69.38      1.54 o
   5   7   9        0.70       -0.44      0.44 o
   6   7   9        2.24        0.07      0.69 o
   7   7   9      122.78      126.30      3.55 o
   8   7   9        0.05        0.21      0.80 o
  -4   8   9       33.62       39.42      2.50 o
  -3   8   9       52.59       52.56      2.57 o
  -2   8   9        9.15        8.40      1.15 o
  -1   8   9       73.57       65.87      2.40 o
   0   8   9       15.55       15.60      1.16 o
   1   8   9       85.66       72.38      1.42 o
   2   8   9       57.69       59.82      1.51 o
   3   8   9      100.66       92.23      2.16 o
   4   8   9        2.30        2.37      0.61 o
   5   8   9        3.60        2.29      0.57 o
   6   8   9        0.29       -0.50      0.50 o
   7   8   9        6.44       16.82      1.34 o
  -3   9   9        2.21        2.64      1.12 o
  -2   9   9       28.17       28.58      1.86 o
  -1   9   9       25.26       26.23      1.32 o
   0   9   9        0.78        2.45      0.65 o
   1   9   9      307.53      308.61      7.51 o
   2   9   9        3.18        9.28      0.76 o
   3   9   9        0.78        1.30      0.63 o
   4   9   9       15.05       15.89      0.97 o
   5   9   9        0.34       -0.30      0.67 o
   6   9   9        0.12       -0.50      0.62 o
   7   9   9       10.16       12.74      1.33 o
  -2  10   9        1.71        2.91      1.12 o
  -1  10   9        1.75       -0.03      1.01 o
   0  10   9       31.85       31.77      2.44 o
   1  10   9        1.11        1.76      1.25 o
   2  10   9       81.02       69.39      2.89 o
   3  10   9        3.35        1.44      0.77 o
   4  10   9       15.71       19.70      1.27 o
   5  10   9        6.66        7.94      0.94 o
   6  10   9        4.46        1.74      1.10 o
   0  11   9       38.71       33.75      2.17 o
   1  11   9       23.91       24.89      1.90 o
   2  11   9        0.45       -0.71      1.03 o
   3  11   9        0.15       -0.91      1.68 o
   4  11   9        6.79        5.53      1.23 o
  -1  -7  10        6.09        5.09      2.07 o
   0  -7  10        1.34        0.30      1.72 o
  -3  -6  10       10.44       13.81      1.68 o
  -2  -6  10       17.96       19.17      2.45 o
  -1  -6  10        0.98        1.64      1.64 o
   0  -6  10       52.85       58.98      4.15 o
   1  -6  10        4.60        6.93      2.03 o
   2  -6  10        1.32        1.93      1.86 o
   3  -6  10        0.02        0.43      1.78 o
  -4  -5  10        9.39        8.99      2.97 o
  -3  -5  10        9.02        6.74      1.27 o
  -2  -5  10        0.11        0.85      0.98 o
  -1  -5  10       36.25       40.09      3.28 o
   0  -5  10        8.83        6.32      1.86 o
   1  -5  10      113.96       96.65      5.21 o
   2  -5  10       70.29       63.27      4.28 o
   3  -5  10        2.14        2.78      1.84 o
   4  -5  10       16.87       12.63      2.39 o
  -5  -4  10        0.08        1.03      1.04 o
  -4  -4  10        9.38       11.11      1.44 o
  -3  -4  10        6.01        5.98      0.96 o
  -2  -4  10      141.93      126.17      2.42 o
  -1  -4  10       46.01       40.77      1.74 o
   0  -4  10       11.25        5.76      1.15 o
   1  -4  10       46.42       55.92      2.07 o
   2  -4  10       13.92       20.98      2.51 o
   3  -4  10      284.21      274.18     10.23 o
   4  -4  10       40.47       49.33      3.95 o
   5  -4  10       19.08       28.56      3.04 o
  -5  -3  10       69.98       71.19      2.36 o
  -4  -3  10       76.72       75.32      2.07 o
  -3  -3  10       90.97       97.19      2.77 o
  -2  -3  10      172.78      171.42      2.65 o
  -1  -3  10       50.19       53.30      1.32 o
   0  -3  10      114.68      108.12      2.40 o
   1  -3  10      552.24      555.11      7.34 o
   2  -3  10       23.79       28.21      2.01 o
   3  -3  10        0.60        2.99      0.71 o
   4  -3  10      114.72      110.63      2.90 o
   5  -3  10      116.91      126.85      6.06 o
   6  -3  10      111.38      108.55      5.65 o
  -6  -2  10       31.06       30.71      1.65 o
  -5  -2  10       32.41       29.27      1.35 o
  -4  -2  10        0.65       -0.18      0.61 o
  -3  -2  10      455.15      428.07      5.33 o
  -2  -2  10       23.29       23.18      0.90 o
  -1  -2  10       91.05       88.62      2.43 o
   0  -2  10        6.05        5.94      0.55 o
   1  -2  10      453.35      459.98      6.17 o
   2  -2  10      263.68      273.59      4.05 o
   3  -2  10      831.65      904.22     11.25 o
   4  -2  10      210.53      209.91      3.75 o
   5  -2  10       80.14       93.00      2.61 o
   6  -2  10        2.48        4.18      1.08 o
  -6  -1  10        4.57        4.31      0.94 o
  -5  -1  10      230.22      225.80      4.12 o
  -4  -1  10       23.06       25.54      1.19 o
  -3  -1  10      176.80      178.92      2.66 o
  -2  -1  10       47.42       46.45      1.17 o
  -1  -1  10        1.68        1.84      0.44 o
   0  -1  10      716.17      692.44      8.03 o
   1  -1  10      514.81      526.00      7.68 o
   2  -1  10      569.79      578.13      7.44 o
   3  -1  10      793.99      795.71      9.93 o
   4  -1  10      199.65      205.52      3.57 o
   5  -1  10      117.02      121.10      2.98 o
   6  -1  10       63.78       59.93      2.01 o
   7  -1  10        4.76        3.59      1.05 o
  -6   0  10        6.49        5.86      1.24 o
  -5   0  10       35.89       39.92      1.48 o
  -4   0  10        3.83        1.97      0.63 o
  -3   0  10      287.92      294.64      4.00 o
  -2   0  10       74.32       73.23      1.59 o
  -1   0  10      132.94      134.84      2.56 o
   0   0  10       56.73       56.37      1.23 o
   1   0  10      239.46      239.80      4.75 o
   2   0  10       15.11       20.54      1.03 o
   3   0  10       59.66       61.42      1.38 o
   4   0  10        2.44        4.21      0.50 o
   5   0  10       15.03       16.86      1.57 o
   6   0  10        3.10        2.48      0.69 o
   7   0  10       21.68       19.64      1.45 o
   8   0  10        1.79        2.37      1.37 o
  -6   1  10        0.57        1.67      1.05 o
  -5   1  10       10.29       10.98      1.05 o
  -4   1  10      138.81      149.71      2.91 o
  -3   1  10       88.41       93.89      1.71 o
  -2   1  10      911.98      908.70     10.27 o
  -1   1  10      406.88      398.54      4.91 o
   0   1  10       18.52       22.60      0.77 o
   1   1  10       91.89       70.50      1.72 o
   2   1  10      113.52      107.40      1.89 o
   3   1  10       45.64       51.55      1.20 o
   4   1  10      642.95      638.84      8.11 o
   5   1  10       30.78       37.22      1.42 o
   6   1  10        2.07        2.70      0.63 o
   7   1  10      113.53      115.24      3.30 o
   8   1  10       72.14       70.40      2.55 o
  -6   2  10       22.49       20.10      2.10 o
  -5   2  10        7.15        5.98      0.93 o
  -4   2  10        1.91        2.05      0.59 o
  -3   2  10       10.26       12.49      0.80 o
  -2   2  10      243.34      258.77      3.82 o
  -1   2  10      160.09      168.85      2.70 o
   0   2  10       40.18       39.41      1.08 o
   1   2  10       54.64       44.94      1.14 o
   2   2  10       55.07       59.96      1.46 o
   3   2  10       37.15       42.00      1.43 o
   4   2  10      261.62      264.27      3.73 o
   5   2  10       49.98       54.72      1.45 o
   6   2  10       32.80       25.00      1.17 o
   7   2  10       11.42       12.22      1.08 o
   8   2  10       51.46       49.75      2.20 o
  -6   3  10       31.85       30.19      3.16 o
  -5   3  10        0.22        0.37      0.96 o
  -4   3  10       28.17       32.39      1.29 o
  -3   3  10       43.60       41.21      1.21 o
  -2   3  10      221.26      219.33      4.39 o
  -1   3  10      227.57      223.29      4.12 o
   0   3  10      182.20      191.24      2.94 o
   1   3  10        4.82        6.79      0.51 o
   2   3  10      268.81      261.75      4.14 o
   3   3  10      144.69      136.48      2.23 o
   4   3  10        9.66       11.94      0.55 o
   5   3  10       54.97       50.13      1.26 o
   6   3  10       96.23       97.11      2.05 o
   7   3  10        2.29        4.49      0.68 o
   8   3  10        4.90        5.27      0.76 o
  -6   4  10       28.02       28.53      3.10 o
  -5   4  10       51.84       51.98      2.61 o
  -4   4  10       38.39       48.43      1.57 o
  -3   4  10       48.70       45.81      1.31 o
  -2   4  10       41.87       44.09      1.23 o
  -1   4  10      762.26      734.47      9.28 o
   0   4  10       56.91       53.68      2.15 o
   1   4  10      134.91      128.92      2.18 o
   2   4  10      197.96      201.45      3.01 o
   3   4  10       22.20       26.16      0.83 o
   4   4  10       10.09       11.65      0.56 o
   5   4  10      734.19      754.25      9.38 o
   6   4  10      102.10       96.42      2.05 o
   7   4  10        6.84        5.76      0.75 o
   8   4  10        8.08        6.12      0.87 o
  -5   5  10        0.93        1.70      2.52 o
  -4   5  10       25.19       29.65      2.59 o
  -3   5  10        3.82        3.83      0.60 o
  -2   5  10      104.84      116.17      2.68 o
  -1   5  10      160.47      154.47      3.43 o
   0   5  10       44.78       47.37      1.40 o
   1   5  10      104.56      110.47      1.82 o
   2   5  10       55.24       56.86      1.20 o
   3   5  10      776.68      768.79      8.08 o
   4   5  10        1.01        0.51      0.41 o
   5   5  10        2.45        2.42      0.50 o
   6   5  10       46.81       56.17      1.42 o
   7   5  10      233.79      211.19      4.09 o
   8   5  10       17.35       17.79      1.06 o
  -5   6  10       89.78      100.32      3.87 o
  -4   6  10       32.29       38.51      3.32 o
  -3   6  10      110.76      117.37      3.04 o
  -2   6  10      217.49      215.03      3.77 o
  -1   6  10      444.54      470.23     10.97 o
   0   6  10      749.45      690.02      9.80 o
   1   6  10      765.31      766.10      9.56 o
   2   6  10       58.37       48.26      1.22 o
   3   6  10       23.22       28.36      0.87 o
   4   6  10      206.02      213.55      3.28 o
   5   6  10      455.02      474.36      7.01 o
   6   6  10       44.44       35.74      1.14 o
   7   6  10       52.84       61.46      2.22 o
   8   6  10       15.66       20.55      1.12 o
  -4   7  10        0.06        0.45      1.12 o
  -3   7  10       90.94      102.64      3.01 o
  -2   7  10       53.59       51.97      2.02 o
  -1   7  10      323.39      315.60      5.73 o
   0   7  10      262.36      255.93      5.35 o
   1   7  10      206.81      204.25      2.92 o
   2   7  10      100.66       97.48      1.96 o
   3   7  10      573.95      540.99      7.07 o
   4   7  10        0.05       -0.29      0.58 o
   5   7  10       70.07       66.21      1.70 o
   6   7  10        2.73        4.20      1.09 o
   7   7  10        1.81        3.54      1.14 o
   8   7  10       31.27       27.81      1.31 o
  -3   8  10       56.31       58.62      2.74 o
  -2   8  10        0.33        0.09      0.76 o
  -1   8  10        1.63        2.82      0.66 o
   0   8  10       45.32       45.23      1.76 o
   1   8  10      131.45      140.59      3.30 o
   2   8  10        2.54        1.38      0.57 o
   3   8  10      200.38      213.50      3.85 o
   4   8  10       14.30       22.55      1.09 o
   5   8  10       53.55       47.41      1.46 o
   6   8  10        6.07        7.40      0.77 o
   7   8  10       24.62       37.50      1.97 o
  -3   9  10       16.74       16.89      1.97 o
  -2   9  10        0.06       -0.81      0.81 o
  -1   9  10       25.74       24.55      1.36 o
   0   9  10       19.64       18.75      1.41 o
   1   9  10       21.64       23.81      1.48 o
   2   9  10       33.24       31.98      1.22 o
   3   9  10        2.83        1.91      0.70 o
   4   9  10       12.87       13.01      0.93 o
   5   9  10        3.59        3.36      0.75 o
   6   9  10        8.04        8.18      0.85 o
  -1  10  10       44.75       41.33      2.37 o
   0  10  10        2.41       -0.09      1.05 o
   1  10  10       25.01       28.95      2.03 o
   2  10  10       52.76       51.04      2.49 o
   3  10  10        4.81        9.68      1.13 o
   4  10  10       18.92       12.00      1.04 o
   5  10  10        0.64       -0.66      0.66 o
   1  11  10        6.01        3.14      1.28 o
   2  11  10        5.52        7.79      1.34 o
   3  11  10        0.65        2.11      1.51 o
   4  11  10        0.24        2.26      1.47 o
  -1  -6  11        9.34       12.54      2.39 o
   0  -6  11        4.25        3.67      1.95 o
   1  -6  11       16.34       28.27      3.18 o
   2  -6  11       30.73       32.02      3.42 o
  -3  -5  11        2.96        0.70      1.17 o
  -2  -5  11       35.68       32.82      2.23 o
  -1  -5  11        4.65        3.87      1.70 o
   0  -5  11        1.18        2.43      1.76 o
   1  -5  11        1.33        0.63      1.60 o
   2  -5  11        0.72        3.57      1.99 o
   3  -5  11       13.52       13.44      2.39 o
  -4  -4  11       10.88       10.85      1.53 o
  -3  -4  11        0.04       -0.26      1.06 o
  -2  -4  11        6.16        6.31      1.31 o
  -1  -4  11       10.00        9.34      1.36 o
   0  -4  11       72.88       70.43      4.44 o
   1  -4  11       16.31       18.93      2.59 o
   2  -4  11       64.83       79.32      4.72 o
   3  -4  11        5.55        6.81      2.19 o
   4  -4  11       22.55       38.51      3.51 o
   5  -4  11        8.37       11.43      2.33 o
  -5  -3  11        3.51        4.43      1.23 o
  -4  -3  11        2.25        0.42      1.14 o
  -3  -3  11       13.74       11.29      1.46 o
  -2  -3  11        0.23        0.27      0.60 o
  -1  -3  11        6.56        2.55      0.59 o
   0  -3  11        5.24        6.28      0.87 o
   1  -3  11       18.91       13.48      1.13 o
   2  -3  11       50.39       59.34      4.07 o
   3  -3  11      280.91      272.78     10.11 o
   4  -3  11       45.42       38.28      3.55 o
   5  -3  11       28.27       24.72      2.74 o
   6  -3  11        0.15       -0.22      1.72 o
  -5  -2  11       42.10       46.49      2.54 o
  -4  -2  11       49.00       52.15      2.04 o
  -3  -2  11        1.08        0.76      0.64 o
  -2  -2  11       82.95       90.95      1.79 o
  -1  -2  11      270.78      265.16      4.52 o
   0  -2  11      161.05      167.36      2.87 o
   1  -2  11        2.60        1.70      0.53 o
   2  -2  11       75.95       84.37      1.88 o
   3  -2  11       95.07       83.47      2.43 o
   4  -2  11       32.22       31.34      2.72 o
   5  -2  11       19.94       15.27      2.59 o
   6  -2  11        7.94       12.16      2.23 o
  -5  -1  11       42.92       39.70      1.85 o
  -4  -1  11        1.20        1.57      0.80 o
  -3  -1  11        5.22        7.04      0.63 o
  -2  -1  11       31.82       32.33      1.07 o
  -1  -1  11      189.60      188.77      2.83 o
   0  -1  11        8.35        9.90      0.65 o
   1  -1  11      415.56      400.12      7.80 o
   2  -1  11       93.51       95.38      1.92 o
   3  -1  11       31.68       30.94      1.11 o
   4  -1  11      269.98      286.93      6.58 o
   5  -1  11        0.17       -0.61      0.61 o
   6  -1  11        0.01       -0.67      0.85 o
   7  -1  11        5.74        5.98      1.62 o
  -5   0  11      112.95      121.26      3.23 o
  -4   0  11       39.90       38.71      1.49 o
  -3   0  11       13.33       15.43      0.78 o
  -2   0  11      282.18      288.26      3.88 o
  -1   0  11      299.19      297.20      3.94 o
   0   0  11       17.83       19.05      0.79 o
   1   0  11      127.87      121.31      2.46 o
   2   0  11      134.39      130.45      2.30 o
   3   0  11       13.68       12.32      0.70 o
   4   0  11      341.37      325.21      4.57 o
   5   0  11        0.34        0.28      0.60 o
   6   0  11       30.57       32.14      2.11 o
   7   0  11        6.50        7.03      1.09 o
  -6   1  11        1.38       -0.28      1.08 o
  -5   1  11       64.10       69.23      2.94 o
  -4   1  11        1.90        1.87      0.76 o
  -3   1  11       84.84       86.81      1.69 o
  -2   1  11      315.95      315.31      4.16 o
  -1   1  11       99.92      104.96      2.86 o
   0   1  11      597.74      625.71      7.35 o
   1   1  11      389.32      365.76      5.06 o
   2   1  11        0.11        0.15      0.37 o
   3   1  11      249.01      262.14      4.27 o
   4   1  11      306.57      309.31      4.88 o
   5   1  11       37.04       36.97      1.52 o
   6   1  11      106.33      111.31      2.77 o
   7   1  11       89.92       90.52      4.40 o
  -5   2  11       44.75       54.05      2.66 o
  -4   2  11        1.85        3.35      1.81 o
  -3   2  11      108.84      113.11      2.19 o
  -2   2  11      772.62      791.16     14.47 o
  -1   2  11       18.22       24.36      0.97 o
   0   2  11       84.86       85.44      1.75 o
   1   2  11       61.99       59.99      1.40 o
   2   2  11       14.39       11.18      0.73 o
   3   2  11        0.26        0.56      0.42 o
   4   2  11      453.88      446.50      5.94 o
   5   2  11       33.05       38.59      1.51 o
   6   2  11       25.18       27.75      1.31 o
   7   2  11       44.18       43.80      1.94 o
   8   2  11        3.43        3.66      0.92 o
  -5   3  11       15.71       16.28      1.67 o
  -4   3  11        4.49        5.42      0.86 o
  -3   3  11      161.90      161.79      2.80 o
  -2   3  11        6.23        8.56      0.72 o
  -1   3  11       29.09       32.45      1.13 o
   0   3  11      170.92      163.87      2.70 o
   1   3  11       24.10       16.62      0.75 o
   2   3  11      304.96      286.01      4.55 o
   3   3  11      108.08      103.85      2.13 o
   4   3  11      225.80      218.04      3.26 o
   5   3  11       33.41       30.45      1.37 o
   6   3  11        8.63        8.07      0.86 o
   7   3  11       68.15       66.36      2.38 o
   8   3  11      174.84      185.40      4.67 o
  -5   4  11       13.05       15.49      1.67 o
  -4   4  11       78.72       81.67      4.22 o
  -3   4  11       25.07       23.27      0.99 o
  -2   4  11        0.97        0.18      0.46 o
  -1   4  11      606.32      615.89      8.01 o
   0   4  11       19.80       18.32      0.83 o
   1   4  11       53.57       57.46      1.39 o
   2   4  11      499.12      482.66      7.11 o
   3   4  11      445.82      439.24      5.80 o
   4   4  11       71.51       70.01      1.57 o
   5   4  11      281.34      291.07      5.76 o
   6   4  11      348.22      371.86      6.51 o
   7   4  11       72.10       69.27      2.05 o
   8   4  11      148.58      166.24      3.58 o
  -5   5  11        3.85        3.75      1.31 o
  -4   5  11       14.96       17.30      1.68 o
  -3   5  11       11.52       13.41      0.95 o
  -2   5  11      138.87      152.31      3.24 o
  -1   5  11       19.18       17.64      0.88 o
   0   5  11        1.87        1.14      0.53 o
   1   5  11      417.23      411.08      5.58 o
   2   5  11       42.49       39.84      1.18 o
   3   5  11        3.20        2.19      0.49 o
   4   5  11      747.06      721.98      9.15 o
   5   5  11        8.89        9.07      0.78 o
   6   5  11      255.70      245.52      4.01 o
   7   5  11      121.91      117.88      2.80 o
   8   5  11       53.62       62.21      1.98 o
  -4   6  11       35.34       37.75      2.37 o
  -3   6  11        2.98        3.74      1.11 o
  -2   6  11      166.34      173.92      5.09 o
  -1   6  11       40.45       45.01      1.88 o
   0   6  11        0.15        0.43      0.44 o
   1   6  11       34.70       33.46      1.04 o
   2   6  11      778.42      790.59      9.91 o
   3   6  11        0.62        1.01      0.53 o
   4   6  11      680.03      714.55     10.13 o
   5   6  11        0.90        3.03      0.54 o
   6   6  11       49.10       52.90      1.46 o
   7   6  11       23.50       34.50      2.01 o
   8   6  11       29.55       38.65      2.00 o
  -4   7  11        4.05        3.43      1.35 o
  -3   7  11        6.69        4.07      1.10 o
  -2   7  11       69.28       72.81      2.94 o
  -1   7  11      146.30      140.51      6.49 o
   0   7  11      103.78      113.09      2.43 o
   1   7  11       45.54       43.83      1.54 o
   2   7  11       83.16       85.17      2.07 o
   3   7  11       18.47       19.52      1.07 o
   4   7  11       29.97       31.70      1.26 o
   5   7  11       38.91       36.87      1.38 o
   6   7  11        1.74        1.36      0.62 o
   7   7  11        2.27        1.83      0.70 o
  -3   8  11       25.00       20.97      1.84 o
  -2   8  11       60.48       63.51      2.33 o
  -1   8  11       46.39       47.37      1.92 o
   0   8  11        1.67        3.49      0.75 o
   1   8  11        9.18        6.73      0.60 o
   2   8  11      137.42      124.94      2.40 o
   3   8  11      154.71      159.89      3.37 o
   4   8  11       40.89       29.34      1.28 o
   5   8  11       14.04       12.50      1.00 o
   6   8  11        1.20       -0.15      0.60 o
   7   8  11        4.15        3.46      1.02 o
  -2   9  11        0.30        1.10      1.16 o
  -1   9  11       23.30       23.74      1.47 o
   0   9  11       61.42       67.33      2.40 o
   1   9  11        0.51        1.27      0.87 o
   2   9  11       67.76       74.29      2.45 o
   3   9  11       84.97       97.33      3.11 o
   4   9  11        0.38        0.08      0.64 o
   5   9  11       17.13       18.94      1.26 o
   6   9  11        3.71        4.06      0.76 o
  -1  10  11        1.73        1.26      1.19 o
   0  10  11       47.82       48.16      3.27 o
   1  10  11       75.60       77.49      2.66 o
   2  10  11       12.34        9.00      1.16 o
   3  10  11        7.29        4.68      1.00 o
   4  10  11       16.92       17.56      1.34 o
   5  10  11        0.61        2.02      0.83 o
   2  11  11       23.45       33.35      2.52 o
  -2  -5  12       12.86        7.80      1.46 o
  -1  -5  12        5.72        9.87      2.23 o
   0  -5  12        1.15        0.28      1.64 o
   1  -5  12       13.96       12.30      2.43 o
   2  -5  12       18.42       16.58      2.82 o
  -3  -4  12        0.23        1.32      2.45 o
  -2  -4  12        0.63       -0.53      1.07 o
  -1  -4  12        2.21        1.93      1.64 o
   0  -4  12        0.29        3.02      1.80 o
   1  -4  12       23.25       26.00      2.90 o
   2  -4  12       35.73       45.50      3.83 o
   3  -4  12        2.17       -0.10      1.72 o
   4  -4  12        0.39        2.49      1.88 o
  -4  -3  12        6.49        7.99      1.93 o
  -3  -3  12       67.31       66.47      3.06 o
  -2  -3  12        2.84        3.69      1.20 o
  -1  -3  12       14.08        8.07      1.35 o
   0  -3  12        0.03       -0.65      1.40 o
   1  -3  12       49.53       51.29      3.91 o
   2  -3  12        0.00        0.16      1.48 o
   3  -3  12      213.20      216.30      8.75 o
   4  -3  12       95.00       81.13      4.99 o
   5  -3  12        1.10        2.51      1.78 o
  -4  -2  12       12.36       15.51      1.70 o
  -3  -2  12       16.06       16.29      4.01 o
  -2  -2  12       69.38       62.40      2.83 o
  -1  -2  12       14.84       14.55      1.56 o
   0  -2  12        0.03       -1.07      1.22 o
   1  -2  12        1.94       -0.65      1.38 o
   2  -2  12      226.59      185.98      7.72 o
   3  -2  12       49.78       29.61      2.90 o
   4  -2  12      102.19      100.07      5.27 o
   5  -2  12       19.85       24.99      2.84 o
   6  -2  12        3.38        5.72      1.95 o
  -5  -1  12        0.13        0.06      1.08 o
  -4  -1  12        0.53        1.09      1.48 o
  -3  -1  12      282.67      301.03      9.72 o
  -2  -1  12      276.58      265.21      4.11 o
  -1  -1  12      125.48      136.06      2.32 o
   0  -1  12      132.77      119.86      2.57 o
   1  -1  12        7.68        8.56      0.83 o
   2  -1  12       27.69       32.85      1.15 o
   3  -1  12       47.22       47.96      1.39 o
   4  -1  12       13.15       18.47      1.19 o
   5  -1  12       53.76       57.44      2.66 o
   6  -1  12       58.23       56.42      3.87 o
  -5   0  12        5.97        6.87      1.34 o
  -4   0  12       94.24       88.05      3.43 o
  -3   0  12       63.40       65.00      1.67 o
  -2   0  12      556.16      573.41      6.97 o
  -1   0  12       47.05       50.49      1.32 o
   0   0  12      177.38      174.90      2.71 o
   1   0  12       12.16       10.11      1.10 o
   2   0  12       14.15       15.58      0.81 o
   3   0  12       31.31       28.74      1.07 o
   4   0  12        7.17        5.72      0.61 o
   5   0  12      101.76      107.55      2.87 o
   6   0  12       14.88       16.13      1.50 o
   7   0  12       36.24       37.92      2.96 o
  -5   1  12       38.04       37.32      4.25 o
  -4   1  12        1.29       -0.97      0.97 o
  -3   1  12        0.02       -0.51      0.51 o
  -2   1  12        2.12        1.86      0.51 o
  -1   1  12       43.95       40.99      1.33 o
   0   1  12       54.76       46.27      1.22 o
   1   1  12       36.41       43.35      1.41 o
   2   1  12      122.22      109.36      2.08 o
   3   1  12        0.37        0.44      0.47 o
   4   1  12        0.07        0.27      0.52 o
   5   1  12       39.62       34.14      1.56 o
   6   1  12        5.48        7.60      0.92 o
   7   1  12        3.90        6.57      1.11 o
  -5   2  12        2.97       -0.01      1.05 o
  -4   2  12      117.30      117.96      4.02 o
  -3   2  12       13.35       13.92      0.95 o
  -2   2  12        4.20        4.12      0.62 o
  -1   2  12      871.75      856.71     12.77 o
   0   2  12       63.03       58.23      1.48 o
   1   2  12       49.07       47.70      1.50 o
   2   2  12       52.02       55.71      1.56 o
   3   2  12      183.08      183.63      4.15 o
   4   2  12       27.92       28.75      1.13 o
   5   2  12       77.25       82.57      2.33 o
   6   2  12        6.88        3.27      0.76 o
   7   2  12        1.93        4.23      0.94 o
  -5   3  12       11.20       12.86      2.39 o
  -4   3  12       31.48       30.06      2.09 o
  -3   3  12       51.23       48.64      1.75 o
  -2   3  12       87.23       90.79      1.97 o
  -1   3  12      209.43      204.38      3.32 o
   0   3  12       14.45       13.15      1.18 o
   1   3  12       31.99       35.33      1.22 o
   2   3  12       88.91       92.73      2.10 o
   3   3  12        0.25       -0.26      0.44 o
   4   3  12       18.36       22.22      1.19 o
   5   3  12        0.04       -0.56      0.56 o
   6   3  12      271.34      261.95      6.13 o
   7   3  12        1.93        2.85      0.85 o
  -5   4  12      124.24      125.63      4.37 o
  -4   4  12      105.72      109.41      3.85 o
  -3   4  12        6.59        5.57      1.24 o
  -2   4  12      180.31      187.26      3.53 o
  -1   4  12      245.75      247.30      3.81 o
   0   4  12        7.15        6.79      0.78 o
   1   4  12       27.87       29.34      1.06 o
   2   4  12       50.73       51.93      1.52 o
   3   4  12        3.98        5.99      0.68 o
   4   4  12       95.05       87.46      2.40 o
   5   4  12       40.60       33.47      1.31 o
   6   4  12       64.51       63.77      2.02 o
   7   4  12        0.01        0.28      0.73 o
  -4   5  12        1.14        0.13      1.05 o
  -3   5  12       19.11       19.56      1.92 o
  -2   5  12        3.12        2.86      1.02 o
  -1   5  12       27.66       25.43      1.06 o
   0   5  12      319.26      304.13      4.46 o
   1   5  12       73.01       68.69      1.61 o
   2   5  12      283.63      273.13      4.53 o
   3   5  12        8.86        7.22      0.69 o
   4   5  12        0.95        0.66      0.61 o
   5   5  12       21.44       23.16      1.11 o
   6   5  12       34.37       36.33      1.56 o
   7   5  12       22.70       21.90      1.65 o
  -4   6  12       17.34       16.11      1.91 o
  -3   6  12       98.60      106.05      6.46 o
  -2   6  12        9.88        8.25      1.29 o
  -1   6  12      307.41      292.92      7.12 o
   0   6  12       62.38       60.29      1.95 o
   1   6  12       69.56       71.97      1.69 o
   2   6  12       26.83       21.26      0.99 o
   3   6  12      310.29      285.25      4.21 o
   4   6  12      141.77      129.01      2.70 o
   5   6  12        8.88        5.83      0.71 o
   6   6  12       42.37       46.99      1.46 o
   7   6  12      110.09      120.23      2.94 o
  -3   7  12      142.95      140.74      4.56 o
  -2   7  12       13.50       12.44      1.45 o
  -1   7  12       16.42       16.68      1.49 o
   0   7  12      230.43      222.15      5.68 o
   1   7  12      121.72      123.53      2.33 o
   2   7  12      122.65      129.25      2.45 o
   3   7  12       13.52       16.39      1.02 o
   4   7  12       63.57       63.43      1.63 o
   5   7  12       26.80       26.09      1.32 o
   6   7  12        2.43        2.27      0.61 o
   7   7  12       13.46       15.53      1.13 o
  -2   8  12       88.54       89.86      2.87 o
  -1   8  12      137.20      140.43      3.60 o
   0   8  12       17.43       15.01      1.14 o
   1   8  12        0.47        0.27      0.57 o
   2   8  12       18.47       12.32      0.85 o
   3   8  12        3.28        5.69      0.97 o
   4   8  12       18.80       10.68      0.91 o
   5   8  12       14.21       18.73      1.19 o
   6   8  12       88.90      107.84      3.14 o
  -1   9  12        9.02       11.43      1.72 o
   0   9  12        4.36        4.15      1.03 o
   1   9  12       24.75       20.35      1.46 o
   2   9  12        0.09       -0.63      0.78 o
   3   9  12        4.95        8.54      1.10 o
   4   9  12        4.98        6.47      0.88 o
   5   9  12       21.70       19.62      1.29 o
   6   9  12       19.06       25.09      1.40 o
   0  10  12        4.20        5.71      1.21 o
   1  10  12       18.99       20.24      1.56 o
   2  10  12        0.13       -0.83      0.83 o
   3  10  12        3.60        6.28      1.08 o
   4  10  12       32.98       37.21      2.26 o
  -1  -4  13       74.92       87.02      5.25 o
   0  -4  13        3.43        6.77      2.03 o
   1  -4  13       13.50       21.77      2.88 o
   2  -4  13        8.56       10.09      2.49 o
  -3  -3  13       16.80       16.71      2.84 o
  -2  -3  13        2.54        5.53      2.47 o
  -1  -3  13        5.86        1.87      1.19 o
   0  -3  13       57.35       58.69      4.11 o
   1  -3  13       23.90       33.50      3.32 o
   2  -3  13        3.43        2.23      1.70 o
   3  -3  13       16.60       23.00      3.00 o
   4  -3  13        0.26       -0.65      1.64 o
  -3  -2  13       33.42       31.60      2.27 o
  -2  -2  13       11.07       13.16      1.68 o
  -1  -2  13       35.66       28.10      2.05 o
   0  -2  13        4.40        2.98      1.60 o
   1  -2  13        9.06        7.09      1.95 o
   2  -2  13       20.02       18.38      2.59 o
   3  -2  13       12.76        7.99      2.01 o
   4  -2  13       44.43       54.76      4.17 o
   5  -2  13        5.90        7.92      2.15 o
  -4  -1  13      108.71       99.23      3.79 o
  -3  -1  13        2.00        2.93      1.20 o
  -2  -1  13       38.15       41.70      2.51 o
  -1  -1  13       24.62       25.10      2.43 o
   0  -1  13      179.39      161.23      4.91 o
   1  -1  13        0.16       -0.95      1.30 o
   2  -1  13       84.37       93.43      5.03 o
   3  -1  13        1.31        1.34      1.54 o
   4  -1  13        0.28        1.60      1.50 o
   5  -1  13       35.04       36.15      3.47 o
  -4   0  13        0.27        2.39      1.26 o
  -3   0  13        7.20        9.01      1.62 o
  -2   0  13       73.63       81.91      3.25 o
  -1   0  13       18.02       17.22      3.23 o
   0   0  13        5.04        4.78      0.77 o
   1   0  13        3.72        2.08      0.73 o
   2   0  13       22.72       22.33      1.26 o
   3   0  13        2.05        1.02      0.59 o
   4   0  13      154.23      138.96      3.42 o
   5   0  13        8.91        8.94      1.97 o
  -4   1  13       23.12       23.07      1.96 o
  -3   1  13       34.41       33.72      2.24 o
  -2   1  13        1.11        0.50      1.03 o
  -1   1  13      133.13      135.08      3.37 o
   0   1  13       71.70       75.57      1.63 o
   1   1  13      142.22      149.91      3.00 o
   2   1  13      140.71      138.92      2.55 o
   3   1  13      407.53      426.46      6.63 o
   4   1  13        0.93        0.30      0.67 o
   5   1  13        3.39        5.74      1.17 o
   6   1  13      121.06      135.62      5.80 o
  -4   2  13        5.69        5.58      1.34 o
  -3   2  13       53.57       51.62      2.65 o
  -2   2  13      141.19      126.83      4.10 o
  -1   2  13        1.89        0.21      0.60 o
   0   2  13      227.51      216.05      3.62 o
   1   2  13      480.83      422.84      7.62 o
   2   2  13       16.50       18.25      1.01 o
   3   2  13      172.05      171.19      3.25 o
   4   2  13       33.46       32.12      2.42 o
   5   2  13      107.56       88.93      2.57 o
   6   2  13       39.65       44.09      2.18 o
   7   2  13      173.00      171.90      6.69 o
  -4   3  13       50.27       48.54      2.64 o
  -3   3  13      263.06      254.56     11.38 o
  -2   3  13        3.55        4.73      1.19 o
  -1   3  13       50.86       49.32      2.60 o
   0   3  13      105.35      110.20      2.21 o
   1   3  13        0.43        0.08      0.44 o
   2   3  13       88.23       86.48      2.10 o
   3   3  13      118.45      104.73      2.34 o
   4   3  13       13.94       13.73      1.69 o
   5   3  13      146.73      142.97      3.38 o
   6   3  13       19.28       15.62      2.43 o
   7   3  13       13.00       12.20      1.29 o
  -4   4  13       20.00       25.88      2.07 o
  -3   4  13       77.83       80.04      3.30 o
  -2   4  13       23.93       26.20      1.86 o
  -1   4  13        0.11       -0.25      0.81 o
   0   4  13       10.19        7.74      0.70 o
   1   4  13        1.01        2.21      0.65 o
   2   4  13      153.40      140.86      2.86 o
   3   4  13        3.46        2.58      0.63 o
   4   4  13      107.75      117.10      3.88 o
   5   4  13      155.58      163.42      4.25 o
   6   4  13        6.76        4.80      0.96 o
   7   4  13       23.01       21.15      1.51 o
  -4   5  13       19.15       25.05      2.07 o
  -3   5  13       44.33       40.18      2.66 o
  -2   5  13       13.50       14.63      1.56 o
  -1   5  13        6.27        5.17      1.16 o
   0   5  13        0.00       -0.24      0.63 o
   1   5  13        8.67        7.53      0.70 o
   2   5  13      179.69      174.58      3.32 o
   3   5  13      217.71      204.01      3.72 o
   4   5  13        0.05       -0.17      0.58 o
   5   5  13        9.60        9.54      1.13 o
   6   5  13       74.04       69.40      2.19 o
   7   5  13        4.14        7.56      0.83 o
  -3   6  13       38.69       46.97      4.12 o
  -2   6  13      101.76      100.55      7.25 o
  -1   6  13       12.55       10.50      2.17 o
   0   6  13      294.02      300.06      7.29 o
   1   6  13      253.37      253.87      4.60 o
   2   6  13        2.36        3.18      0.64 o
   3   6  13      142.47      135.25      3.14 o
   4   6  13      155.60      162.52      3.57 o
   5   6  13        0.08        0.98      0.60 o
   6   6  13       92.42       93.09      2.20 o
   7   6  13        0.64        0.44      0.54 o
  -3   7  13       11.65       16.48      1.88 o
  -2   7  13      113.42      114.67      3.97 o
  -1   7  13        3.98        6.51      1.25 o
   0   7  13       19.44       24.39      2.08 o
   1   7  13        1.31        2.07      1.09 o
   2   7  13      150.26      143.55      2.99 o
   3   7  13       25.71       30.28      1.63 o
   4   7  13        0.38        0.53      0.61 o
   5   7  13       11.10       12.96      0.92 o
   6   7  13       31.98       39.85      1.61 o
  -2   8  13        2.26        5.03      1.16 o
  -1   8  13        2.36        2.43      1.05 o
   0   8  13       43.59       45.80      2.25 o
   1   8  13       18.50       16.73      1.19 o
   2   8  13       10.30        8.67      1.09 o
   3   8  13        0.17        0.84      0.84 o
   4   8  13       33.07       26.24      1.30 o
   5   8  13       12.15       11.22      1.08 o
   6   8  13        4.10        2.64      1.01 o
  -1   9  13       13.93       17.27      2.02 o
   0   9  13        1.19        3.89      1.38 o
   1   9  13        1.10        0.66      1.07 o
   2   9  13        4.10        4.05      1.03 o
   3   9  13       10.40       11.70      1.23 o
   4   9  13       76.13       74.33      2.56 o
   5   9  13       36.73       49.50      2.47 o
   2  10  13        3.57        4.18      1.06 o
   3  10  13       69.37       72.39      3.64 o
  -1  -3  14       32.71       37.29      3.61 o
   0  -3  14       25.53       28.15      3.12 o
   1  -3  14        8.17        4.05      2.03 o
   2  -3  14       76.88       80.42      5.11 o
  -2  -2  14       48.75       41.08      2.55 o
  -1  -2  14       34.60       35.55      3.55 o
   0  -2  14        0.94        1.48      1.72 o
   1  -2  14        0.27        1.90      1.72 o
   2  -2  14        1.05       -0.12      1.58 o
   3  -2  14        6.88        7.44      2.11 o
   4  -2  14       11.64       12.38      2.53 o
  -3  -1  14        5.52        3.61      1.39 o
  -2  -1  14       37.10       24.61      2.00 o
  -1  -1  14       56.64       67.25      4.35 o
   0  -1  14       15.36       15.93      2.41 o
   1  -1  14      117.96      131.99      6.47 o
   2  -1  14       72.34       82.26      4.86 o
   3  -1  14        2.83        4.38      1.82 o
   4  -1  14        0.02        1.18      1.62 o
   5  -1  14       95.09      109.96      5.94 o
  -3   0  14        2.85        2.95      1.25 o
  -2   0  14       51.75       49.04      2.64 o
  -1   0  14       32.74       28.13      2.02 o
   0   0  14        0.33        0.45      1.62 o
   1   0  14       52.47       43.07      3.49 o
   2   0  14       15.46        9.71      2.03 o
   3   0  14        0.03        0.95      1.44 o
   4   0  14        0.17        0.38      1.40 o
   5   0  14       43.47       40.45      3.49 o
  -3   1  14       34.27       32.67      2.43 o
  -2   1  14        1.56        0.38      1.09 o
  -1   1  14       25.50       22.36      1.88 o
   0   1  14       55.81       58.29      2.96 o
   1   1  14      169.14      158.67      6.91 o
   2   1  14        1.87        0.02      1.28 o
   3   1  14       17.17       20.06      2.53 o
   4   1  14       60.19       65.89      4.17 o
   5   1  14       26.56       18.91      2.43 o
  -3   2  14       56.01       57.67      2.84 o
  -2   2  14        0.26       -0.94      0.94 o
  -1   2  14        0.06        1.88      1.12 o
   0   2  14       26.84       29.45      1.98 o
   1   2  14        3.56        6.38      1.86 o
   2   2  14       54.41       57.90      2.61 o
   3   2  14        1.18        0.18      0.69 o
   4   2  14       32.10       26.88      1.81 o
   5   2  14       14.66       21.00      1.66 o
  -3   3  14        0.49       -0.01      1.08 o
  -2   3  14        0.02        0.46      1.04 o
  -1   3  14      110.01       94.61      3.49 o
   0   3  14        2.97        3.98      2.42 o
   1   3  14       35.97       28.49      2.75 o
   2   3  14       41.55       39.77      1.79 o
   3   3  14       26.34       24.97      1.40 o
   4   3  14       91.76       79.67      3.61 o
   5   3  14        0.15       -0.30      1.00 o
   6   3  14       40.33       36.13      2.88 o
  -3   4  14       34.57       43.51      3.53 o
  -2   4  14      107.24      109.95      3.88 o
  -1   4  14        8.70        8.98      1.31 o
   0   4  14       24.51       19.56      1.65 o
   1   4  14      155.46      150.60      4.50 o
   2   4  14      448.77      436.05     11.90 o
   3   4  14       24.34       24.08      1.34 o
   4   4  14      139.17      133.28      4.09 o
   5   4  14      186.15      200.76      5.44 o
   6   4  14        0.62        0.91      1.16 o
  -3   5  14        1.73        1.56      1.16 o
  -2   5  14        1.67        2.11      1.19 o
  -1   5  14       12.21       12.72      1.47 o
   0   5  14       39.88       35.69      2.18 o
   1   5  14        0.38        0.46      0.91 o
   2   5  14       94.71       85.92      2.52 o
   3   5  14        1.32        1.46      0.95 o
   4   5  14        5.86        9.09      1.26 o
   5   5  14       96.31      103.98      3.55 o
   6   5  14        6.10        2.94      1.28 o
  -2   6  14       71.51       66.27      3.06 o
  -1   6  14       10.22       11.16      3.03 o
   0   6  14       65.08       67.22      2.83 o
   1   6  14       11.07       13.07      1.42 o
   2   6  14       15.14       12.12      2.13 o
   3   6  14      278.97      268.90      6.80 o
   4   6  14       11.08       15.58      1.50 o
   5   6  14        5.38        4.28      0.93 o
   6   6  14       19.19       18.22      1.60 o
  -2   7  14        2.66        1.37      1.59 o
  -1   7  14       12.61        9.93      1.43 o
   0   7  14       20.74       23.67      2.81 o
   1   7  14       58.57       57.40      2.52 o
   2   7  14        0.08        1.05      1.58 o
   3   7  14      136.58      129.01      4.23 o
   4   7  14       16.87       20.31      2.61 o
   5   7  14       42.87       42.76      1.83 o
   6   7  14        9.23       13.17      1.13 o
  -1   8  14       51.23       51.63      2.58 o
   0   8  14        0.07       -0.90      0.90 o
   1   8  14       27.58       23.20      2.82 o
   2   8  14       89.78       92.31      3.55 o
   3   8  14       15.17       17.99      1.40 o
   4   8  14        0.01       -0.19      0.83 o
   5   8  14       18.44       17.08      1.63 o
   1   9  14        8.26        8.73      1.61 o
   2   9  14        8.90       12.09      1.35 o
   3   9  14       15.55       19.90      1.51 o
   4   9  14        0.65        0.10      0.87 o
   0  -2  15       48.83       61.04      4.48 o
   1  -2  15       20.77       22.41      2.98 o
   2  -2  15        0.01        2.01      1.91 o
  -1  -1  15       21.84       25.02      2.13 o
   0  -1  15       37.39       49.65      3.95 o
   1  -1  15       16.62       19.98      2.74 o
   2  -1  15        8.22       10.32      2.29 o
   3  -1  15        5.97        9.46      2.17 o
  -2   0  15        0.44        0.47      1.24 o
  -1   0  15        4.07        4.11      1.28 o
   0   0  15       47.19       45.29      2.59 o
   1   0  15       42.37       36.44      3.42 o
   2   0  15        0.05        0.45      1.62 o
   3   0  15        1.95        1.48      1.70 o
   4   0  15       19.79       27.78      3.08 o
  -2   1  15        9.84        8.11      1.73 o
  -1   1  15       33.84       34.42      2.29 o
   0   1  15        1.88       -0.91      0.91 o
   1   1  15        6.77       12.12      2.21 o
   2   1  15        2.19        6.65      1.99 o
   3   1  15        1.94        5.39      1.78 o
   4   1  15        0.46        2.47      1.70 o
   5   1  15       31.52       33.12      3.30 o
  -2   2  15       43.17       40.89      2.52 o
  -1   2  15       80.97       85.36      3.51 o
   0   2  15       50.16       47.40      2.54 o
   1   2  15       21.22       17.81      2.47 o
   2   2  15      107.51      116.02      5.82 o
   3   2  15      122.26      115.88      5.78 o
   4   2  15        3.57        4.09      1.70 o
   5   2  15       57.08       67.35      4.44 o
  -2   3  15       19.83       21.53      1.90 o
  -1   3  15        0.01       -1.18      1.18 o
   0   3  15        5.50        7.37      1.57 o
   1   3  15       84.29       69.64      4.38 o
   2   3  15       22.57       16.84      2.37 o
   3   3  15       10.90        8.94      1.99 o
   4   3  15        0.19        0.73      1.34 o
   5   3  15        0.32        0.41      1.52 o
  -2   4  15       21.58       23.63      2.00 o
  -1   4  15      126.92      120.62      6.88 o
   0   4  15       16.54       18.15      1.77 o
   1   4  15       83.89       91.41      3.43 o
   2   4  15       17.30       18.62      2.49 o
   3   4  15       25.32       25.09      2.76 o
   4   4  15       24.38       31.07      2.94 o
   5   4  15        1.83        1.84      1.64 o
  -2   5  15       32.30       34.07      2.34 o
  -1   5  15       11.32       13.49      2.59 o
   0   5  15       47.72       52.21      2.82 o
   1   5  15       26.96       26.87      1.87 o
   2   5  15       58.04       61.10      4.15 o
   3   5  15       62.80       57.17      4.11 o
   4   5  15        4.05        9.32      1.99 o
   5   5  15       36.07       42.76      3.65 o
  -1   6  15       22.60       25.33      1.96 o
   0   6  15       32.06       39.69      2.39 o
   1   6  15        0.14       -0.67      0.91 o
   2   6  15        9.91       11.13      2.19 o
   3   6  15        0.03       -1.36      1.38 o
   4   6  15       22.22       21.85      2.59 o
  -1   7  15       10.68       11.30      1.53 o
   0   7  15       22.36       28.42      2.03 o
   1   7  15       46.43       37.93      2.23 o
   2   7  15        1.28        3.51      1.93 o
   3   7  15        7.36        7.42      2.01 o
   4   7  15        1.89        7.38      2.01 o
   5   7  15       12.71       10.66      2.25 o
   1   8  15        8.03        9.95      2.45 o
   2   8  15        1.38       -0.61      1.58 o
   3   8  15        7.01        3.64      1.78 o
   4   8  15       15.14       19.76      1.73 o
   0   0  16        0.63       -0.12      1.74 o
   1   0  16       95.45      104.76      5.92 o
   2   0  16        5.92        7.72      2.15 o
  -1   1  16        1.11        1.80      1.23 o
   0   1  16        1.33        3.67      1.32 o
   1   1  16       17.66       13.70      2.45 o
   2   1  16        0.31        1.07      1.62 o
   3   1  16        1.73        1.80      1.72 o
  -1   2  16       29.43       32.20      2.27 o
   0   2  16       40.30       39.81      4.12 o
   1   2  16        2.03       -1.46      1.46 o
   2   2  16      147.31      141.66      6.79 o
   3   2  16        4.45        4.60      1.80 o
   4   2  16        3.18        1.42      1.72 o
  -1   3  16        3.10        6.02      1.47 o
   0   3  16       25.28       18.27      1.81 o
   1   3  16        0.20        0.97      1.62 o
   2   3  16       69.67       63.15      4.34 o
   3   3  16        0.87       -0.18      1.56 o
   4   3  16       55.02       44.12      3.83 o
  -1   4  16       11.18       12.70      1.68 o
   0   4  16       15.76       19.59      1.82 o
   1   4  16       44.30       51.29      4.07 o
   2   4  16       52.56       55.47      4.09 o
   3   4  16        1.30        6.18      1.88 o
   4   4  16       71.07       81.47      4.92 o
  -1   5  16        4.12        2.24      1.30 o
   0   5  16        4.74        2.46      1.18 o
   1   5  16        0.02        0.02      1.56 o
   2   5  16        7.28        9.20      2.11 o
   3   5  16       10.11       12.08      2.25 o
   4   5  16       16.88       19.41      2.70 o
   0   6  16        5.19        4.96      1.59 o
   1   6  16       33.45       37.27      3.69 o
   2   6  16        0.07        1.42      1.76 o
   3   6  16       24.97       35.06      3.43 o
   4   6  16        0.43        0.45      1.70 o
   1   7  16        1.74        0.00      1.91 o
   2   7  16        3.92        0.34      1.78 o
   3   7  16       11.21       13.74      2.66 o
   1   3  17        0.32        0.41      1.70 o
   2   3  17        0.07       -1.46      1.46 o
   1   4  17       13.18       16.09      2.78 o
   2   4  17        1.15        2.86      1.86 o
 
